# Supplementary material for: Reproducible chiroptical activity from aggregated chiral thienopyrroledione–fluorene π‑conjugated polymers
Source: Sci Technol Adv Mater. 2026 Jun 2;27(1):2680968. doi: 10.1080/14686996.2026.2680968 (PMC13292314; doi:10.1080/14686996.2026.2680968)
Supplement: Supplemental Material [file TSTA_A_2680968_SM3445.cif]

data_exp_139_auto
_audit_creation_date               2026-02-27
_audit_creation_method
;
Olex2 1.5
(compiled 2025.07.13 svn.rb7424aed for OlexSys, GUI svn.r7314)
;
_shelx_SHELXL_version_number       '2018/3'
_audit_contact_author_address      ?
_audit_contact_author_email        ?
_audit_contact_author_name         ''
_audit_contact_author_phone        ?
_publ_contact_author_id_orcid      ?
_publ_section_references
;
Dolomanov, O.V., Bourhis, L.J., Gildea, R.J, Howard, J.A.K. & Puschmann, H.
 (2009), J. Appl. Cryst. 42, 339-341.

Sheldrick, G.M. (2015). Acta Cryst. A71, 3-8.

Sheldrick, G.M. (2015). Acta Cryst. C71, 3-8.
;
_chemical_name_common              ?
_chemical_name_systematic          ?
_chemical_formula_moiety           '2(C14 H17 N O2 S)'
_chemical_formula_sum              'C28 H34 N2 O4 S2'
_chemical_formula_weight           526.69
_chemical_absolute_configuration   Ad
_chemical_melting_point            ?
_chemical_oxdiff_formula           C14H17NO2S
_chemical_oxdiff_usercomment       ChiralTPD
loop_
  _atom_type_symbol
  _atom_type_description
  _atom_type_scat_dispersion_real
  _atom_type_scat_dispersion_imag
  _atom_type_scat_source
 'C' 'C' 0.0181 0.0091 'International Tables Vol C Tables 4.2.6.8 and 6.1.1.4'
 'H' 'H' 0.0000 0.0000 'International Tables Vol C Tables 4.2.6.8 and 6.1.1.4'
 'N' 'N' 0.0311 0.0180 'International Tables Vol C Tables 4.2.6.8 and 6.1.1.4'
 'O' 'O' 0.0492 0.0322 'International Tables Vol C Tables 4.2.6.8 and 6.1.1.4'
 'S' 'S' 0.3331 0.5567 'International Tables Vol C Tables 4.2.6.8 and 6.1.1.4'

_shelx_space_group_comment
;
The symmetry employed for this shelxl refinement is uniquely defined
by the following loop, which should always be used as a source of
symmetry information in preference to the above space-group names.
They are only intended as comments.
;
_space_group_crystal_system        'monoclinic'
_space_group_IT_number             4
_space_group_name_H-M_alt          'P 1 21 1'
_space_group_name_Hall             'P 2yb'
loop_
  _space_group_symop_operation_xyz
 'x, y, z'
 '-x, y+1/2, -z'

_cell_length_a                     11.1019(2)
_cell_length_b                     10.52010(10)
_cell_length_c                     12.1698(2)
_cell_angle_alpha                  90
_cell_angle_beta                   111.518(2)
_cell_angle_gamma                  90
_cell_volume                       1322.28(4)
_cell_formula_units_Z              2
_cell_measurement_reflns_used      14815
_cell_measurement_temperature      100.02(10)
_cell_measurement_theta_max        76.6840
_cell_measurement_theta_min        3.9010
_shelx_estimated_absorpt_T_max     ?
_shelx_estimated_absorpt_T_min     ?
_exptl_absorpt_coefficient_mu      2.124
_exptl_absorpt_correction_T_max    1.00000
_exptl_absorpt_correction_T_min    0.65471
_exptl_absorpt_correction_type     multi-scan
_exptl_absorpt_process_details
;
CrysAlisPro 1.171.43.104a (Rigaku Oxford Diffraction, 2023)
Empirical absorption correction using spherical harmonics,
implemented in SCALE3 ABSPACK scaling algorithm.
;
_exptl_absorpt_special_details     ?
_exptl_crystal_colour              'clear light colourless'
_exptl_crystal_colour_lustre       clear
_exptl_crystal_colour_modifier     light
_exptl_crystal_colour_primary      colourless
_exptl_crystal_density_diffrn      1.323
_exptl_crystal_density_meas        ?
_exptl_crystal_density_method      ?
_exptl_crystal_description         block
_exptl_crystal_F_000               560
_exptl_crystal_size_max            0.2
_exptl_crystal_size_mid            0.1
_exptl_crystal_size_min            0.1
_exptl_transmission_factor_max     ?
_exptl_transmission_factor_min     ?
_diffrn_reflns_av_R_equivalents    0.0223
_diffrn_reflns_av_unetI/netI       0.0205
_diffrn_reflns_Laue_measured_fraction_full  1.000
_diffrn_reflns_Laue_measured_fraction_max  0.982
_diffrn_reflns_limit_h_max         13
_diffrn_reflns_limit_h_min         -13
_diffrn_reflns_limit_k_max         13
_diffrn_reflns_limit_k_min         -13
_diffrn_reflns_limit_l_max         15
_diffrn_reflns_limit_l_min         -15
_diffrn_reflns_number              16641
_diffrn_reflns_point_group_measured_fraction_full  0.999
_diffrn_reflns_point_group_measured_fraction_max  0.958
_diffrn_reflns_theta_full          67.684
_diffrn_reflns_theta_max           76.592
_diffrn_reflns_theta_min           3.904
_diffrn_ambient_environment        N~2~
_diffrn_ambient_temperature        100.02(10)
_diffrn_detector                   'Hybrid Pixel Array Detector'
_diffrn_detector_area_resol_mean   10.0000
_diffrn_detector_type              HyPix
_diffrn_measured_fraction_theta_full  1.000
_diffrn_measured_fraction_theta_max  0.982
_diffrn_measurement_details
;
List of Runs (angles in degrees, time in seconds):

  # Type    Start    End  Width  t~exp~   \w     \q     \k     \f   Frames
--------------------------------------------------------------------------
  1  \w      2.00  67.00   0.50    0.05    --   46.12 -77.00-150.00  130
  2  \w    -27.00  21.00   0.50    0.05    --   46.12 -19.00-120.00   96
  3  \w    -23.00  55.00   0.50    0.05    --   46.12 -57.00 -60.00  156
  4  \w    -28.00  29.00   0.50    0.05    --   46.12 -19.00 150.00  114
  5  \w     46.00  96.00   0.50    0.05    --  105.19 -84.00 154.00  100
  6  \w     36.00  86.00   0.50    0.05    --  105.19 -95.00  60.00  100
  7  \w     36.00 111.00   0.50    0.05    --  105.19-125.00  60.00  150
  8  \w     66.00 110.00   0.50    0.05    --  105.19-125.00 -30.00   88
  9  \w     40.00  67.00   0.50    0.05    --  105.19-125.00 -90.00   54
 10  \w     48.00 100.00   0.50    0.05    --  105.19 -95.00 -30.00  104
 11  \w     79.00 104.00   0.50    0.05    --  105.19 -95.00  90.00   50
 12  \w     49.00 101.00   0.50    0.05    --  105.19 -95.00 120.00  104
 13  \w     34.00  74.00   0.50    0.05    --  105.19 -61.00 120.00   80
 14  \w    -18.00  47.00   0.50    0.05    --   46.12 -84.00 154.00  130
 15  \w    146.00 177.00   0.50    0.05    --  105.19  15.00  60.00   62
 16  \w     93.00 119.00   0.50    0.05    --  105.19  15.00  90.00   52
 17  \w     92.00 126.00   0.50    0.05    --  105.19  15.00  60.00   68
 18  \w    150.00 176.00   0.50    0.05    --  105.19  15.00  90.00   52
 19  \w    123.00 148.00   0.50    0.05    --  105.19  61.00-150.00   50
 20  \w     90.00 115.00   0.50    0.05    --  105.19  61.00-150.00   50
 21  \w     33.00  69.00   0.50    0.05    --  105.19 -61.00-180.00   72
 22  \w    126.00 153.00   0.50    0.05    --  105.19  84.00 -85.00   54
 23  \w     94.00 119.00   0.50    0.05    --  105.19  84.00 -85.00   50
 24  \w     82.00 175.00   0.50    0.05    --  105.19 125.00 -60.00  186
 25  \w    -58.00  27.00   0.50    0.05    --  -46.12  84.00 -85.00  170
 26  \w   -109.00 -33.00   0.50    0.05    -- -103.00 125.00-150.00  152
 27  \w    -80.00 -55.00   0.50    0.05    -- -103.00  84.00 -85.00   50
 28  \w    -64.00 -32.00   0.50    0.05    -- -103.00  61.00 -30.00   64
 29  \w    -65.00 -35.00   0.50    0.05    -- -103.00  61.00-120.00   60
 30  \w    -58.00 -33.00   0.50    0.05    -- -103.00  61.00 -60.00   50
 31  \w     -7.00  27.00   0.50    0.05    --  -46.12  38.00-150.00   68
 32  \w    -63.00 -31.00   0.50    0.05    -- -103.00  61.00   0.00   64
 33  \w    -61.00 -31.00   0.50    0.05    -- -103.00  61.00  30.00   60
 34  \w    -12.00  29.00   0.50    0.05    --  -46.12  19.00  60.00   82
 35  \w    -64.00 -37.00   0.50    0.05    -- -103.00  61.00 120.00   54
 36  \w    -68.00 -31.00   0.50    0.05    -- -103.00  61.00 150.00   74
 37  \w   -174.00 -92.00   0.50    0.05    -- -103.00 -45.00  90.00  164
 38  \w   -166.00-136.00   0.50    0.05    -- -103.00 -30.00   0.00   60
 39  \w   -122.00 -97.00   0.50    0.05    -- -103.00 -15.00  30.00   50
 40  \w   -118.00 -90.00   0.50    0.05    -- -103.00 -30.00   0.00   56
 41  \w   -133.00 -99.00   0.50    0.05    -- -103.00 -45.00-180.00   68
 42  \w   -172.00-145.00   0.50    0.05    -- -103.00 -45.00-180.00   54
 43  \w   -171.00-141.00   0.50    0.05    -- -103.00 -15.00  30.00   60
 44  \w   -169.00-126.00   0.50    0.05    -- -103.00 -84.00 154.00   86
;
_diffrn_measurement_device         'four-circle diffractometer'
_diffrn_measurement_device_type    'XtaLAB Synergy R, DW system, HyPix'
_diffrn_measurement_method         '\w scans'
_diffrn_orient_matrix_type        
 'CrysAlisPro convention (1999,Acta A55,543-557)'
_diffrn_orient_matrix_UB_11        0.0337336000
_diffrn_orient_matrix_UB_12        -0.1066992000
_diffrn_orient_matrix_UB_13        -0.0705638000
_diffrn_orient_matrix_UB_21        0.0719364000
_diffrn_orient_matrix_UB_22        -0.0721295000
_diffrn_orient_matrix_UB_23        0.1157606000
_diffrn_orient_matrix_UB_31        -0.1261936000
_diffrn_orient_matrix_UB_32        -0.0697309000
_diffrn_orient_matrix_UB_33        -0.0118506000
_diffrn_oxdiff_ac3_digest_hkl      41fa9bf57416d73f8438c6d3ac8c088d5cf119
_diffrn_oxdiff_digest_hkl
;
4355daf362c1fd65e47a8307074f19d2b0e2b1
;
_diffrn_radiation_monochromator    mirror
_diffrn_radiation_probe            x-ray
_diffrn_radiation_type             'Cu K\a'
_diffrn_radiation_wavelength       1.54184
_diffrn_source                     'Rotating-anode X-ray tube'
_diffrn_source_type                'Rigaku (Cu) X-ray Source'
_reflns_Friedel_coverage           0.848
_reflns_Friedel_fraction_full      0.997
_reflns_Friedel_fraction_max       0.931
_reflns_number_gt                  5259
_reflns_number_total               5334
_reflns_special_details
;
 Reflections were merged by SHELXL according to the crystal
 class for the calculation of statistics and refinement.
 
 _reflns_Friedel_fraction is defined as the number of unique
 Friedel pairs measured divided by the number that would be
 possible theoretically, ignoring centric projections and
 systematic absences.
;
_reflns_threshold_expression       'I > 2\s(I)'
_computing_cell_refinement         'CrysAlisPro 1.171.43.104a (Rigaku OD, 2023)'
_computing_data_collection         'CrysAlisPro 1.171.43.104a (Rigaku OD, 2023)'
_computing_data_reduction          'CrysAlisPro 1.171.43.104a (Rigaku OD, 2023)'
_computing_molecular_graphics      'Olex2 1.5 (Dolomanov et al., 2009)'
_computing_publication_material    'Olex2 1.5 (Dolomanov et al., 2009)'
_computing_structure_refinement    'SHELXL 2018/3 (Sheldrick, 2015)'
_computing_structure_solution      'SHELXT 2018/2 (Sheldrick, 2018)'
_refine_diff_density_max           0.296
_refine_diff_density_min           -0.312
_refine_diff_density_rms           0.043
_refine_ls_abs_structure_details
;
 Flack x determined using 2376 quotients [(I+)-(I-)]/[(I+)+(I-)]
 (Parsons, Flack and Wagner, Acta Cryst. B69 (2013) 249-259).
;
_refine_ls_abs_structure_Flack     -0.006(5)
_refine_ls_extinction_coef         .
_refine_ls_extinction_method       none
_refine_ls_goodness_of_fit_ref     1.018
_refine_ls_hydrogen_treatment      constr
_refine_ls_matrix_type             full
_refine_ls_number_parameters       327
_refine_ls_number_reflns           5334
_refine_ls_number_restraints       2
_refine_ls_R_factor_all            0.0327
_refine_ls_R_factor_gt             0.0323
_refine_ls_restrained_S_all        1.052
_refine_ls_shift/su_max            0.001
_refine_ls_shift/su_mean           0.000
_refine_ls_structure_factor_coef   Fsqd
_refine_ls_weighting_details      
 'w=1/[\s^2^(Fo^2^)+(0.0414P)^2^+0.5837P] where P=(Fo^2^+2Fc^2^)/3'
_refine_ls_weighting_scheme        calc
_refine_ls_wR_factor_gt            0.0817
_refine_ls_wR_factor_ref           0.0821
_refine_special_details            ?
_olex2_refinement_description
;
1. Fixed Uiso
 At 1.2 times of:
  All C(H) groups, All C(H,H) groups
 At 1.5 times of:
  All C(H,H,H) groups
2. Restrained distances
 C28-C30 \\sim C28-C30A
 with sigma of 0.02
 C28A-C30 \\sim C28A-C30A
 with sigma of 0.02
 C21-C32 \\sim C21-C32A
 with sigma of 0.02
 C28-C32 \\sim C28-C32A
 with sigma of 0.02
 C28A-C32 \\sim C28A-C32A
 with sigma of 0.02
 C32-C33 \\sim C32-C33A
 with sigma of 0.02
 C32A-C33 \\sim C32A-C33A
 with sigma of 0.02
 C31-C34 \\sim C31-C34A
 with sigma of 0.02
 C33-C34 \\sim C33-C34A
 with sigma of 0.02
 C33A-C34 \\sim C33A-C34A
 with sigma of 0.02
 C30-C31 \\sim C30-C31A
 with sigma of 0.02
 C30A-C31 \\sim C30A-C31A
 with sigma of 0.02
 C31-C34 \\sim C31A-C34
 with sigma of 0.02
 C31-C34A \\sim C31A-C34A
 with sigma of 0.02
3. Others
 Sof(C28A)=Sof(H28C)=Sof(H28D)=1-FVAR(1)
 Sof(C28)=Sof(H28A)=Sof(H28B)=FVAR(1)
 Sof(C30A)=Sof(H30C)=Sof(H30D)=1-FVAR(2)
 Sof(C30)=Sof(H30A)=Sof(H30B)=FVAR(2)
 Sof(H21A)=Sof(C32A)=Sof(H32A)=1-FVAR(3)
 Sof(H21)=Sof(C32)=Sof(H32)=FVAR(3)
 Sof(C33A)=Sof(H33C)=Sof(H33D)=1-FVAR(4)
 Sof(C33)=Sof(H33A)=Sof(H33B)=FVAR(4)
 Sof(C34A)=Sof(H34C)=Sof(H34D)=1-FVAR(5)
 Sof(C34)=Sof(H34A)=Sof(H34B)=FVAR(5)
 Sof(C31A)=Sof(H31C)=Sof(H31D)=1-FVAR(6)
 Sof(C31)=Sof(H31A)=Sof(H31B)=FVAR(6)
4.a Ternary CH refined with riding coordinates:
 C7(H7), C9(H9), C21(H21), C21(H21A), C32(H32), C32A(H32A)
4.b Secondary CH2 refined with riding coordinates:
 C10(H10A,H10B), C11(H11A,H11B), C14(H14A,H14B), C12(H12A,H12B), C13(H13A,
 H13B), C28(H28A,H28B), C28A(H28C,H28D), C30(H30A,H30B), C30A(H30C,H30D),
 C31(H31A,H31B), C33(H33A,H33B), C33A(H33C,H33D), C34(H34A,H34B), C34A(H34C,
 H34D), C31A(H31C,H31D)
4.c Aromatic/amide H refined with riding coordinates:
 C4(H4), C1(H1), C15(H15), C18(H18)
4.d Idealised Me refined as rotating group:
 C8(H8A,H8B,H8C), C22(H22A,H22B,H22C)
;
_atom_sites_solution_hydrogens     geom
_atom_sites_solution_primary       dual
_atom_sites_solution_secondary     ?
loop_
  _atom_site_label
  _atom_site_type_symbol
  _atom_site_fract_x
  _atom_site_fract_y
  _atom_site_fract_z
  _atom_site_U_iso_or_equiv
  _atom_site_adp_type
  _atom_site_occupancy
  _atom_site_site_symmetry_order
  _atom_site_calc_flag
  _atom_site_refinement_flags_posn
  _atom_site_refinement_flags_adp
  _atom_site_refinement_flags_occupancy
  _atom_site_disorder_assembly
  _atom_site_disorder_group
 S2 S 0.96863(5) 0.71031(6) 0.14805(5) 0.02775(15) Uani 1 1 d . . . . .
 S1 S 0.47875(5) 0.32450(6) 0.14590(5) 0.02640(15) Uani 1 1 d . . . . .
 O2 O 0.03209(17) 0.41787(17) 0.08768(16) 0.0257(4) Uani 1 1 d . . . . .
 O1 O 0.21198(19) 0.05242(19) 0.28758(18) 0.0339(4) Uani 1 1 d . . . . .
 O4 O 0.6588(2) 0.9479(2) 0.2655(2) 0.0390(5) Uani 1 1 d . . . . .
 O3 O 0.52609(19) 0.5748(2) 0.0607(2) 0.0427(5) Uani 1 1 d . . . . .
 N1 N 0.09699(19) 0.2312(2) 0.19610(18) 0.0229(4) Uani 1 1 d . . . . .
 C6 C 0.1138(2) 0.3382(2) 0.1341(2) 0.0213(5) Uani 1 1 d . . . . .
 C7 C -0.0217(2) 0.2009(2) 0.2185(2) 0.0228(5) Uani 1 1 d . . . . .
 H7 H -0.000825 0.126886 0.273937 0.027 Uiso 1 1 calc R U . . .
 C9 C -0.0598(2) 0.3113(2) 0.2814(2) 0.0237(5) Uani 1 1 d . . . . .
 H9 H -0.083076 0.385866 0.226594 0.028 Uiso 1 1 calc R U . . .
 C3 C 0.2489(2) 0.3294(3) 0.1397(2) 0.0211(4) Uani 1 1 d . . . . .
 C5 C 0.2074(2) 0.1524(3) 0.2371(2) 0.0248(5) Uani 1 1 d . . . . .
 C2 C 0.3061(2) 0.2185(3) 0.2033(2) 0.0243(5) Uani 1 1 d . . . . .
 C4 C 0.3300(2) 0.3979(2) 0.1015(2) 0.0232(5) Uani 1 1 d . . . . .
 H4 H 0.307887 0.474411 0.057117 0.028 Uiso 1 1 calc R U . . .
 C20 C 0.6657(3) 0.8509(3) 0.2152(3) 0.0307(6) Uani 1 1 d . . . . .
 N2 N 0.5658(2) 0.7619(2) 0.1679(3) 0.0369(6) Uani 1 1 d . . . . .
 C10 C -0.1776(2) 0.2771(3) 0.3123(2) 0.0271(5) Uani 1 1 d . . . . .
 H10A H -0.157078 0.202195 0.365258 0.032 Uiso 1 1 calc R U . . .
 H10B H -0.251143 0.254449 0.239320 0.032 Uiso 1 1 calc R U . . .
 C11 C -0.2164(3) 0.3886(3) 0.3733(3) 0.0345(6) Uani 1 1 d . . . . .
 H11A H -0.241725 0.462120 0.318732 0.041 Uiso 1 1 calc R U . . .
 H11B H -0.291998 0.364190 0.393339 0.041 Uiso 1 1 calc R U . . .
 C1 C 0.4317(2) 0.2019(3) 0.2145(2) 0.0270(5) Uani 1 1 d . . . . .
 H1 H 0.485273 0.133005 0.254334 0.032 Uiso 1 1 calc R U . . .
 C17 C 0.7766(2) 0.7972(2) 0.1882(2) 0.0261(5) Uani 1 1 d . . . . .
 C8 C -0.1269(3) 0.1568(3) 0.1035(2) 0.0296(6) Uani 1 1 d . . . . .
 H8A H -0.153442 0.228225 0.048077 0.044 Uiso 1 1 calc R U . . .
 H8B H -0.201710 0.125715 0.120027 0.044 Uiso 1 1 calc R U . . .
 H8C H -0.092867 0.088211 0.068647 0.044 Uiso 1 1 calc R U . . .
 C16 C 0.7357(2) 0.6825(2) 0.1266(2) 0.0260(5) Uani 1 1 d . . . . .
 C15 C 0.8282(2) 0.6231(3) 0.0972(2) 0.0271(5) Uani 1 1 d . . . . .
 H15 H 0.816947 0.545328 0.055006 0.032 Uiso 1 1 calc R U . . .
 C14 C 0.0529(3) 0.3502(3) 0.3940(3) 0.0342(6) Uani 1 1 d . . . . .
 H14A H 0.127772 0.375857 0.373348 0.041 Uiso 1 1 calc R U . . .
 H14B H 0.079461 0.276498 0.448097 0.041 Uiso 1 1 calc R U . . .
 C22 C 0.3616(3) 0.8796(3) 0.1091(3) 0.0398(7) Uani 1 1 d . . . . .
 H22A H 0.407691 0.958229 0.142727 0.060 Uiso 1 1 calc R U . . .
 H22B H 0.275347 0.881105 0.113695 0.060 Uiso 1 1 calc R U . . .
 H22C H 0.353154 0.872413 0.026259 0.060 Uiso 1 1 calc R U . . .
 C12 C -0.1048(3) 0.4263(4) 0.4849(3) 0.0407(7) Uani 1 1 d . . . . .
 H12A H -0.083507 0.354645 0.541636 0.049 Uiso 1 1 calc R U . . .
 H12B H -0.130783 0.499666 0.522114 0.049 Uiso 1 1 calc R U . . .
 C18 C 0.9019(2) 0.8269(3) 0.2071(2) 0.0283(5) Uani 1 1 d . . . . .
 H18 H 0.945832 0.900792 0.246909 0.034 Uiso 1 1 calc R U . . .
 C19 C 0.5986(3) 0.6603(3) 0.1108(3) 0.0327(6) Uani 1 1 d . . . . .
 C13 C 0.0145(3) 0.4614(4) 0.4572(3) 0.0428(8) Uani 1 1 d . . . . .
 H13A H 0.087333 0.481694 0.531443 0.051 Uiso 1 1 calc R U . . .
 H13B H -0.004312 0.537809 0.406171 0.051 Uiso 1 1 calc R U . . .
 C21 C 0.4362(3) 0.7676(3) 0.1773(4) 0.0446(8) Uani 1 1 d D . . . .
 H21 H 0.389420 0.692370 0.130928 0.054 Uiso 0.681(16) 1 calc R U P A 1
 H21A H 0.387369 0.686810 0.148604 0.054 Uiso 0.319(16) 1 calc R U P A 2
 C28 C 0.5314(4) 0.6394(5) 0.3563(4) 0.0336(13) Uiso 0.669(9) 1 d . . P A 1
 H28A H 0.512202 0.563145 0.305011 0.040 Uiso 0.669(9) 1 calc R U P A 1
 H28B H 0.620767 0.666717 0.368545 0.040 Uiso 0.669(9) 1 calc R U P A 1
 C28A C 0.5653(8) 0.7179(9) 0.4231(8) 0.035(2) Uiso 0.331(9) 1 d . . P A 2
 H28C H 0.574529 0.747998 0.502853 0.042 Uiso 0.331(9) 1 calc R U P A 2
 H28D H 0.648954 0.731977 0.413245 0.042 Uiso 0.331(9) 1 calc R U P A 2
 C32 C 0.4382(4) 0.7450(5) 0.2926(4) 0.0309(15) Uiso 0.681(16) 1 d D . P A 1
 H32 H 0.469260 0.824788 0.339014 0.037 Uiso 0.681(16) 1 calc R U P A 1
 C30 C 0.5254(5) 0.6035(6) 0.4735(6) 0.0519(17) Uiso 0.696(12) 1 d . . P A 1
 H30A H 0.561267 0.673961 0.530047 0.062 Uiso 0.696(12) 1 calc R U P A 1
 H30B H 0.580244 0.527686 0.504234 0.062 Uiso 0.696(12) 1 calc R U P A 1
 C30A C 0.5345(9) 0.5731(9) 0.4135(9) 0.030(3) Uiso 0.304(12) 1 d . . P A 2
 H30C H 0.606887 0.526357 0.472614 0.036 Uiso 0.304(12) 1 calc R U P A 2
 H30D H 0.525706 0.542257 0.334066 0.036 Uiso 0.304(12) 1 calc R U P A 2
 C31 C 0.3885(6) 0.5750(7) 0.4663(7) 0.047(2) Uiso 0.67(3) 1 d . . P A 1
 H31A H 0.357262 0.496191 0.420242 0.056 Uiso 0.67(3) 1 calc R U P A 1
 H31B H 0.388716 0.561110 0.546836 0.056 Uiso 0.67(3) 1 calc R U P A 1
 C32A C 0.4588(9) 0.7964(10) 0.3294(8) 0.029(3) Uiso 0.319(16) 1 d D . P A 2
 H32A H 0.479485 0.888573 0.346363 0.035 Uiso 0.319(16) 1 calc R U P A 2
 C33 C 0.3019(4) 0.7193(5) 0.2897(4) 0.0337(13) Uiso 0.665(11) 1 d . . P A 1
 H33A H 0.248268 0.796129 0.260134 0.040 Uiso 0.665(11) 1 calc R U P A 1
 H33B H 0.263119 0.649427 0.233231 0.040 Uiso 0.665(11) 1 calc R U P A 1
 C33A C 0.3310(8) 0.7677(9) 0.3490(8) 0.030(3) Uiso 0.335(11) 1 d . . P A 2
 H33C H 0.338374 0.802005 0.426927 0.036 Uiso 0.335(11) 1 calc R U P A 2
 H33D H 0.259541 0.813644 0.288124 0.036 Uiso 0.335(11) 1 calc R U P A 2
 C34 C 0.2975(5) 0.6840(5) 0.4081(5) 0.0452(15) Uiso 0.667(10) 1 d . . P A 1
 H34A H 0.207917 0.659454 0.397839 0.054 Uiso 0.667(10) 1 calc R U P A 1
 H34B H 0.321199 0.759152 0.460649 0.054 Uiso 0.667(10) 1 calc R U P A 1
 C34A C 0.2954(8) 0.6290(9) 0.3443(8) 0.032(3) Uiso 0.333(10) 1 d . . P A 2
 H34C H 0.277191 0.596455 0.263451 0.039 Uiso 0.333(10) 1 calc R U P A 2
 H34D H 0.215335 0.620063 0.361573 0.039 Uiso 0.333(10) 1 calc R U P A 2
 C31A C 0.4060(11) 0.5460(13) 0.4351(12) 0.037(4) Uiso 0.33(3) 1 d . . P A 2
 H31C H 0.416626 0.568950 0.517031 0.045 Uiso 0.33(3) 1 calc R U P A 2
 H31D H 0.383694 0.454649 0.423040 0.045 Uiso 0.33(3) 1 calc R U P A 2

loop_
  _atom_site_aniso_label
  _atom_site_aniso_U_11
  _atom_site_aniso_U_22
  _atom_site_aniso_U_33
  _atom_site_aniso_U_23
  _atom_site_aniso_U_13
  _atom_site_aniso_U_12
 S2 0.0179(3) 0.0349(3) 0.0297(3) 0.0059(3) 0.0078(2) 0.0006(2)
 S1 0.0179(3) 0.0273(3) 0.0335(3) -0.0014(3) 0.0088(2) 0.0004(2)
 O2 0.0246(9) 0.0235(9) 0.0310(9) 0.0050(7) 0.0125(7) 0.0066(7)
 O1 0.0356(10) 0.0282(10) 0.0432(11) 0.0136(8) 0.0207(9) 0.0096(8)
 O4 0.0377(11) 0.0342(11) 0.0477(12) -0.0045(9) 0.0186(10) 0.0023(9)
 O3 0.0260(10) 0.0248(10) 0.0764(16) 0.0047(10) 0.0179(10) -0.0037(8)
 N1 0.0223(10) 0.0214(10) 0.0279(10) 0.0023(8) 0.0125(8) 0.0028(8)
 C6 0.0213(11) 0.0201(11) 0.0230(10) -0.0029(10) 0.0087(8) 0.0005(10)
 C7 0.0211(11) 0.0220(12) 0.0268(11) 0.0018(10) 0.0107(9) 0.0000(9)
 C9 0.0227(11) 0.0243(13) 0.0262(11) 0.0017(10) 0.0114(9) 0.0022(10)
 C3 0.0215(11) 0.0195(11) 0.0224(10) -0.0020(10) 0.0081(8) 0.0019(10)
 C5 0.0256(12) 0.0239(12) 0.0262(12) 0.0004(10) 0.0111(10) 0.0040(10)
 C2 0.0242(11) 0.0251(12) 0.0239(11) 0.0003(10) 0.0092(9) 0.0040(10)
 C4 0.0201(11) 0.0210(12) 0.0290(12) -0.0017(10) 0.0096(10) -0.0002(9)
 C20 0.0293(13) 0.0269(14) 0.0392(14) 0.0078(11) 0.0164(11) 0.0052(11)
 N2 0.0235(12) 0.0242(12) 0.0679(17) 0.0074(11) 0.0224(11) 0.0032(9)
 C10 0.0203(11) 0.0361(14) 0.0267(12) -0.0015(11) 0.0108(9) -0.0013(10)
 C11 0.0270(13) 0.0491(17) 0.0315(14) -0.0037(12) 0.0156(11) 0.0050(12)
 C1 0.0244(12) 0.0278(13) 0.0277(12) 0.0010(11) 0.0084(9) 0.0050(11)
 C17 0.0246(12) 0.0245(13) 0.0296(12) 0.0072(10) 0.0106(10) 0.0021(10)
 C8 0.0279(13) 0.0299(13) 0.0316(13) -0.0062(11) 0.0117(11) -0.0047(11)
 C16 0.0216(12) 0.0228(13) 0.0329(13) 0.0104(10) 0.0092(10) 0.0022(10)
 C15 0.0227(12) 0.0240(13) 0.0333(14) 0.0061(10) 0.0087(10) 0.0016(10)
 C14 0.0232(12) 0.0432(17) 0.0389(15) -0.0134(13) 0.0144(11) -0.0071(12)
 C22 0.0286(14) 0.0309(15) 0.0573(19) -0.0028(14) 0.0128(13) 0.0030(12)
 C12 0.0370(16) 0.057(2) 0.0333(14) -0.0149(14) 0.0191(13) -0.0027(14)
 C18 0.0269(12) 0.0287(13) 0.0260(12) 0.0028(11) 0.0057(9) -0.0031(11)
 C19 0.0232(13) 0.0211(12) 0.0549(17) 0.0105(12) 0.0157(12) 0.0026(10)
 C13 0.0387(16) 0.0502(18) 0.0461(17) -0.0254(15) 0.0232(14) -0.0143(14)
 C21 0.0242(14) 0.0288(14) 0.086(3) 0.0059(15) 0.0267(15) 0.0042(12)

_geom_special_details
;
 All esds (except the esd in the dihedral angle between two l.s. planes)
 are estimated using the full covariance matrix.  The cell esds are taken
 into account individually in the estimation of esds in distances, angles
 and torsion angles; correlations between esds in cell parameters are only
 used when they are defined by crystal symmetry.  An approximate (isotropic)
 treatment of cell esds is used for estimating esds involving l.s. planes.
;
loop_
  _geom_bond_atom_site_label_1
  _geom_bond_atom_site_label_2
  _geom_bond_distance
  _geom_bond_site_symmetry_2
  _geom_bond_publ_flag
 S2 C15 1.717(3) . ?
 S2 C18 1.721(3) . ?
 S1 C4 1.721(2) . ?
 S1 C1 1.719(3) . ?
 O2 C6 1.212(3) . ?
 O1 C5 1.210(3) . ?
 O4 C20 1.206(4) . ?
 O3 C19 1.213(4) . ?
 N1 C6 1.405(3) . ?
 N1 C7 1.475(3) . ?
 N1 C5 1.411(3) . ?
 C6 C3 1.479(3) . ?
 C7 H7 1.0000 . ?
 C7 C9 1.533(3) . ?
 C7 C8 1.529(3) . ?
 C9 H9 1.0000 . ?
 C9 C10 1.531(3) . ?
 C9 C14 1.534(4) . ?
 C3 C2 1.416(4) . ?
 C3 C4 1.361(4) . ?
 C5 C2 1.478(4) . ?
 C2 C1 1.361(3) . ?
 C4 H4 0.9500 . ?
 C20 N2 1.404(4) . ?
 C20 C17 1.497(4) . ?
 N2 C19 1.394(4) . ?
 N2 C21 1.485(3) . ?
 C10 H10A 0.9900 . ?
 C10 H10B 0.9900 . ?
 C10 C11 1.532(4) . ?
 C11 H11A 0.9900 . ?
 C11 H11B 0.9900 . ?
 C11 C12 1.518(4) . ?
 C1 H1 0.9500 . ?
 C17 C16 1.405(4) . ?
 C17 C18 1.360(4) . ?
 C8 H8A 0.9800 . ?
 C8 H8B 0.9800 . ?
 C8 H8C 0.9800 . ?
 C16 C15 1.357(4) . ?
 C16 C19 1.481(4) . ?
 C15 H15 0.9500 . ?
 C14 H14A 0.9900 . ?
 C14 H14B 0.9900 . ?
 C14 C13 1.544(4) . ?
 C22 H22A 0.9800 . ?
 C22 H22B 0.9800 . ?
 C22 H22C 0.9800 . ?
 C22 C21 1.503(4) . ?
 C12 H12A 0.9900 . ?
 C12 H12B 0.9900 . ?
 C12 C13 1.527(4) . ?
 C18 H18 0.9500 . ?
 C13 H13A 0.9900 . ?
 C13 H13B 0.9900 . ?
 C21 H21 1.0000 . ?
 C21 H21A 1.0000 . ?
 C21 C32 1.416(6) . ?
 C21 C32A 1.800(10) . ?
 C28 H28A 0.9900 . ?
 C28 H28B 0.9900 . ?
 C28 C32 1.523(6) . ?
 C28 C30 1.501(8) . ?
 C28A H28C 0.9900 . ?
 C28A H28D 0.9900 . ?
 C28A C30A 1.556(13) . ?
 C28A C32A 1.547(12) . ?
 C32 H32 1.0000 . ?
 C32 C33 1.525(6) . ?
 C30 H30A 0.9900 . ?
 C30 H30B 0.9900 . ?
 C30 C31 1.520(9) . ?
 C30A H30C 0.9900 . ?
 C30A H30D 0.9900 . ?
 C30A C31A 1.569(16) . ?
 C31 H31A 0.9900 . ?
 C31 H31B 0.9900 . ?
 C31 C34 1.520(8) . ?
 C32A H32A 1.0000 . ?
 C32A C33A 1.552(12) . ?
 C33 H33A 0.9900 . ?
 C33 H33B 0.9900 . ?
 C33 C34 1.506(7) . ?
 C33A H33C 0.9900 . ?
 C33A H33D 0.9900 . ?
 C33A C34A 1.508(13) . ?
 C34 H34A 0.9900 . ?
 C34 H34B 0.9900 . ?
 C34A H34C 0.9900 . ?
 C34A H34D 0.9900 . ?
 C34A C31A 1.580(13) . ?
 C31A H31C 0.9900 . ?
 C31A H31D 0.9900 . ?

loop_
  _geom_angle_atom_site_label_1
  _geom_angle_atom_site_label_2
  _geom_angle_atom_site_label_3
  _geom_angle
  _geom_angle_site_symmetry_1
  _geom_angle_site_symmetry_3
  _geom_angle_publ_flag
 C15 S2 C18 93.34(13) . . ?
 C1 S1 C4 93.54(13) . . ?
 C6 N1 C7 125.2(2) . . ?
 C6 N1 C5 113.03(19) . . ?
 C5 N1 C7 121.8(2) . . ?
 O2 C6 N1 125.4(2) . . ?
 O2 C6 C3 129.7(2) . . ?
 N1 C6 C3 104.9(2) . . ?
 N1 C7 H7 106.9 . . ?
 N1 C7 C9 110.9(2) . . ?
 N1 C7 C8 109.28(19) . . ?
 C9 C7 H7 106.9 . . ?
 C8 C7 H7 106.9 . . ?
 C8 C7 C9 115.4(2) . . ?
 C7 C9 H9 108.2 . . ?
 C7 C9 C14 111.4(2) . . ?
 C10 C9 C7 111.2(2) . . ?
 C10 C9 H9 108.2 . . ?
 C10 C9 C14 109.5(2) . . ?
 C14 C9 H9 108.2 . . ?
 C2 C3 C6 108.7(2) . . ?
 C4 C3 C6 137.5(2) . . ?
 C4 C3 C2 113.8(2) . . ?
 O1 C5 N1 124.1(2) . . ?
 O1 C5 C2 130.8(2) . . ?
 N1 C5 C2 105.2(2) . . ?
 C3 C2 C5 108.1(2) . . ?
 C1 C2 C3 113.4(2) . . ?
 C1 C2 C5 138.5(3) . . ?
 S1 C4 H4 125.2 . . ?
 C3 C4 S1 109.5(2) . . ?
 C3 C4 H4 125.2 . . ?
 O4 C20 N2 125.8(3) . . ?
 O4 C20 C17 129.9(3) . . ?
 N2 C20 C17 104.3(2) . . ?
 C20 N2 C21 125.7(3) . . ?
 C19 N2 C20 113.8(2) . . ?
 C19 N2 C21 120.5(2) . . ?
 C9 C10 H10A 109.5 . . ?
 C9 C10 H10B 109.5 . . ?
 C9 C10 C11 110.9(2) . . ?
 H10A C10 H10B 108.1 . . ?
 C11 C10 H10A 109.5 . . ?
 C11 C10 H10B 109.5 . . ?
 C10 C11 H11A 109.5 . . ?
 C10 C11 H11B 109.5 . . ?
 H11A C11 H11B 108.1 . . ?
 C12 C11 C10 110.5(2) . . ?
 C12 C11 H11A 109.5 . . ?
 C12 C11 H11B 109.5 . . ?
 S1 C1 H1 125.1 . . ?
 C2 C1 S1 109.8(2) . . ?
 C2 C1 H1 125.1 . . ?
 C16 C17 C20 108.1(2) . . ?
 C18 C17 C20 138.4(3) . . ?
 C18 C17 C16 113.5(2) . . ?
 C7 C8 H8A 109.5 . . ?
 C7 C8 H8B 109.5 . . ?
 C7 C8 H8C 109.5 . . ?
 H8A C8 H8B 109.5 . . ?
 H8A C8 H8C 109.5 . . ?
 H8B C8 H8C 109.5 . . ?
 C17 C16 C19 108.7(2) . . ?
 C15 C16 C17 114.1(2) . . ?
 C15 C16 C19 137.2(3) . . ?
 S2 C15 H15 125.2 . . ?
 C16 C15 S2 109.5(2) . . ?
 C16 C15 H15 125.2 . . ?
 C9 C14 H14A 109.4 . . ?
 C9 C14 H14B 109.4 . . ?
 C9 C14 C13 111.3(2) . . ?
 H14A C14 H14B 108.0 . . ?
 C13 C14 H14A 109.4 . . ?
 C13 C14 H14B 109.4 . . ?
 H22A C22 H22B 109.5 . . ?
 H22A C22 H22C 109.5 . . ?
 H22B C22 H22C 109.5 . . ?
 C21 C22 H22A 109.5 . . ?
 C21 C22 H22B 109.5 . . ?
 C21 C22 H22C 109.5 . . ?
 C11 C12 H12A 109.5 . . ?
 C11 C12 H12B 109.5 . . ?
 C11 C12 C13 110.8(2) . . ?
 H12A C12 H12B 108.1 . . ?
 C13 C12 H12A 109.5 . . ?
 C13 C12 H12B 109.5 . . ?
 S2 C18 H18 125.2 . . ?
 C17 C18 S2 109.6(2) . . ?
 C17 C18 H18 125.2 . . ?
 O3 C19 N2 124.9(2) . . ?
 O3 C19 C16 130.0(3) . . ?
 N2 C19 C16 105.0(2) . . ?
 C14 C13 H13A 109.6 . . ?
 C14 C13 H13B 109.6 . . ?
 C12 C13 C14 110.3(3) . . ?
 C12 C13 H13A 109.6 . . ?
 C12 C13 H13B 109.6 . . ?
 H13A C13 H13B 108.1 . . ?
 N2 C21 C22 110.0(3) . . ?
 N2 C21 H21 104.0 . . ?
 N2 C21 H21A 110.8 . . ?
 N2 C21 C32A 108.2(4) . . ?
 C22 C21 H21 104.0 . . ?
 C22 C21 H21A 110.8 . . ?
 C22 C21 C32A 106.1(4) . . ?
 C32 C21 N2 114.0(3) . . ?
 C32 C21 C22 119.0(3) . . ?
 C32 C21 H21 104.0 . . ?
 C32A C21 H21A 110.8 . . ?
 H28A C28 H28B 107.6 . . ?
 C32 C28 H28A 108.7 . . ?
 C32 C28 H28B 108.7 . . ?
 C30 C28 H28A 108.7 . . ?
 C30 C28 H28B 108.7 . . ?
 C30 C28 C32 114.1(4) . . ?
 H28C C28A H28D 107.9 . . ?
 C30A C28A H28C 109.1 . . ?
 C30A C28A H28D 109.1 . . ?
 C32A C28A H28C 109.1 . . ?
 C32A C28A H28D 109.1 . . ?
 C32A C28A C30A 112.4(8) . . ?
 C21 C32 C28 112.8(4) . . ?
 C21 C32 H32 107.2 . . ?
 C21 C32 C33 110.6(4) . . ?
 C28 C32 H32 107.2 . . ?
 C28 C32 C33 111.5(4) . . ?
 C33 C32 H32 107.2 . . ?
 C28 C30 H30A 109.0 . . ?
 C28 C30 H30B 109.0 . . ?
 C28 C30 C31 112.8(5) . . ?
 H30A C30 H30B 107.8 . . ?
 C31 C30 H30A 109.0 . . ?
 C31 C30 H30B 109.0 . . ?
 C28A C30A H30C 109.5 . . ?
 C28A C30A H30D 109.5 . . ?
 C28A C30A C31A 110.7(9) . . ?
 H30C C30A H30D 108.1 . . ?
 C31A C30A H30C 109.5 . . ?
 C31A C30A H30D 109.5 . . ?
 C30 C31 H31A 109.4 . . ?
 C30 C31 H31B 109.4 . . ?
 H31A C31 H31B 108.0 . . ?
 C34 C31 C30 111.0(5) . . ?
 C34 C31 H31A 109.4 . . ?
 C34 C31 H31B 109.4 . . ?
 C21 C32A H32A 108.1 . . ?
 C28A C32A C21 116.7(7) . . ?
 C28A C32A H32A 108.1 . . ?
 C28A C32A C33A 106.1(7) . . ?
 C33A C32A C21 109.5(7) . . ?
 C33A C32A H32A 108.1 . . ?
 C32 C33 H33A 108.8 . . ?
 C32 C33 H33B 108.8 . . ?
 H33A C33 H33B 107.7 . . ?
 C34 C33 C32 113.7(4) . . ?
 C34 C33 H33A 108.8 . . ?
 C34 C33 H33B 108.8 . . ?
 C32A C33A H33C 108.5 . . ?
 C32A C33A H33D 108.5 . . ?
 H33C C33A H33D 107.5 . . ?
 C34A C33A C32A 115.1(8) . . ?
 C34A C33A H33C 108.5 . . ?
 C34A C33A H33D 108.5 . . ?
 C31 C34 H34A 109.1 . . ?
 C31 C34 H34B 109.1 . . ?
 C33 C34 C31 112.5(5) . . ?
 C33 C34 H34A 109.1 . . ?
 C33 C34 H34B 109.1 . . ?
 H34A C34 H34B 107.8 . . ?
 C33A C34A H34C 109.1 . . ?
 C33A C34A H34D 109.1 . . ?
 C33A C34A C31A 112.5(8) . . ?
 H34C C34A H34D 107.8 . . ?
 C31A C34A H34C 109.1 . . ?
 C31A C34A H34D 109.1 . . ?
 C30A C31A C34A 107.7(8) . . ?
 C30A C31A H31C 110.2 . . ?
 C30A C31A H31D 110.2 . . ?
 C34A C31A H31C 110.2 . . ?
 C34A C31A H31D 110.2 . . ?
 H31C C31A H31D 108.5 . . ?

loop_
  _geom_torsion_atom_site_label_1
  _geom_torsion_atom_site_label_2
  _geom_torsion_atom_site_label_3
  _geom_torsion_atom_site_label_4
  _geom_torsion
  _geom_torsion_site_symmetry_1
  _geom_torsion_site_symmetry_2
  _geom_torsion_site_symmetry_3
  _geom_torsion_site_symmetry_4
  _geom_torsion_publ_flag
 O2 C6 C3 C2 -179.7(2) . . . . ?
 O2 C6 C3 C4 0.7(5) . . . . ?
 O1 C5 C2 C3 176.6(3) . . . . ?
 O1 C5 C2 C1 -2.2(5) . . . . ?
 O4 C20 N2 C19 177.9(3) . . . . ?
 O4 C20 N2 C21 -3.7(5) . . . . ?
 O4 C20 C17 C16 -179.2(3) . . . . ?
 O4 C20 C17 C18 1.6(6) . . . . ?
 N1 C6 C3 C2 0.4(3) . . . . ?
 N1 C6 C3 C4 -179.3(3) . . . . ?
 N1 C7 C9 C10 -176.21(19) . . . . ?
 N1 C7 C9 C14 -53.8(3) . . . . ?
 N1 C5 C2 C3 -2.6(3) . . . . ?
 N1 C5 C2 C1 178.6(3) . . . . ?
 C6 N1 C7 C9 -55.8(3) . . . . ?
 C6 N1 C7 C8 72.5(3) . . . . ?
 C6 N1 C5 O1 -176.3(2) . . . . ?
 C6 N1 C5 C2 3.0(3) . . . . ?
 C6 C3 C2 C5 1.4(3) . . . . ?
 C6 C3 C2 C1 -179.4(2) . . . . ?
 C6 C3 C4 S1 179.2(2) . . . . ?
 C7 N1 C6 O2 -2.3(4) . . . . ?
 C7 N1 C6 C3 177.6(2) . . . . ?
 C7 N1 C5 O1 3.9(4) . . . . ?
 C7 N1 C5 C2 -176.8(2) . . . . ?
 C7 C9 C10 C11 -179.1(2) . . . . ?
 C7 C9 C14 C13 180.0(2) . . . . ?
 C9 C10 C11 C12 -58.5(3) . . . . ?
 C9 C14 C13 C12 56.5(4) . . . . ?
 C3 C2 C1 S1 0.0(3) . . . . ?
 C5 N1 C6 O2 177.9(2) . . . . ?
 C5 N1 C6 C3 -2.1(3) . . . . ?
 C5 N1 C7 C9 123.9(2) . . . . ?
 C5 N1 C7 C8 -107.7(3) . . . . ?
 C5 C2 C1 S1 178.8(3) . . . . ?
 C2 C3 C4 S1 -0.4(3) . . . . ?
 C4 S1 C1 C2 -0.2(2) . . . . ?
 C4 C3 C2 C5 -178.9(2) . . . . ?
 C4 C3 C2 C1 0.3(3) . . . . ?
 C20 N2 C19 O3 -177.7(3) . . . . ?
 C20 N2 C19 C16 2.4(3) . . . . ?
 C20 N2 C21 C22 66.6(4) . . . . ?
 C20 N2 C21 C32 -70.0(4) . . . . ?
 C20 N2 C21 C32A -48.9(5) . . . . ?
 C20 C17 C16 C15 -179.6(2) . . . . ?
 C20 C17 C16 C19 0.8(3) . . . . ?
 C20 C17 C18 S2 178.9(3) . . . . ?
 N2 C20 C17 C16 0.6(3) . . . . ?
 N2 C20 C17 C18 -178.6(3) . . . . ?
 N2 C21 C32 C28 -40.0(5) . . . . ?
 N2 C21 C32 C33 -165.7(3) . . . . ?
 N2 C21 C32A C28A -44.5(8) . . . . ?
 N2 C21 C32A C33A -165.1(5) . . . . ?
 C10 C9 C14 C13 -56.6(3) . . . . ?
 C10 C11 C12 C13 57.8(4) . . . . ?
 C11 C12 C13 C14 -56.6(4) . . . . ?
 C1 S1 C4 C3 0.4(2) . . . . ?
 C17 C20 N2 C19 -2.0(3) . . . . ?
 C17 C20 N2 C21 176.4(3) . . . . ?
 C17 C16 C15 S2 0.5(3) . . . . ?
 C17 C16 C19 O3 178.2(3) . . . . ?
 C17 C16 C19 N2 -1.9(3) . . . . ?
 C8 C7 C9 C10 58.9(3) . . . . ?
 C8 C7 C9 C14 -178.8(2) . . . . ?
 C16 C17 C18 S2 -0.3(3) . . . . ?
 C15 S2 C18 C17 0.5(2) . . . . ?
 C15 C16 C19 O3 -1.2(6) . . . . ?
 C15 C16 C19 N2 178.6(3) . . . . ?
 C14 C9 C10 C11 57.5(3) . . . . ?
 C22 C21 C32 C28 -172.5(3) . . . . ?
 C22 C21 C32 C33 61.9(5) . . . . ?
 C22 C21 C32A C28A -162.6(6) . . . . ?
 C22 C21 C32A C33A 76.9(7) . . . . ?
 C18 S2 C15 C16 -0.6(2) . . . . ?
 C18 C17 C16 C15 -0.2(3) . . . . ?
 C18 C17 C16 C19 -179.8(2) . . . . ?
 C19 N2 C21 C22 -115.1(3) . . . . ?
 C19 N2 C21 C32 108.3(4) . . . . ?
 C19 N2 C21 C32A 129.4(4) . . . . ?
 C19 C16 C15 S2 -180.0(3) . . . . ?
 C21 N2 C19 O3 3.8(5) . . . . ?
 C21 N2 C19 C16 -176.0(3) . . . . ?
 C21 C32 C33 C34 175.4(4) . . . . ?
 C21 C32A C33A C34A 70.9(9) . . . . ?
 C28 C32 C33 C34 49.0(6) . . . . ?
 C28 C30 C31 C34 -53.1(9) . . . . ?
 C28A C30A C31A C34A 55.7(12) . . . . ?
 C28A C32A C33A C34A -55.8(11) . . . . ?
 C32 C28 C30 C31 51.6(7) . . . . ?
 C32 C33 C34 C31 -52.5(6) . . . . ?
 C30 C28 C32 C21 -173.8(4) . . . . ?
 C30 C28 C32 C33 -48.6(6) . . . . ?
 C30 C31 C34 C33 53.5(8) . . . . ?
 C30A C28A C32A C21 -64.5(9) . . . . ?
 C30A C28A C32A C33A 57.9(10) . . . . ?
 C32A C28A C30A C31A -61.7(10) . . . . ?
 C32A C33A C34A C31A 56.0(12) . . . . ?
 C33A C34A C31A C30A -53.2(13) . . . . ?

_shelx_res_file
;
TITL exp_139_auto_a.res in P2(1)
    exp_139_auto.res
    created by SHELXL-2018/3 at 15:39:42 on 27-Feb-2026
REM Old TITL exp_139_auto in P2(1)
REM SHELXT solution in P2(1): R1 0.114, Rweak 0.029, Alpha 0.005
REM <I/s> 0.979 for 7 systematic absences, Orientation as input
REM Flack x = 0.058 ( 0.006 ) from 2378 Parsons' quotients
REM Formula found by SHELXT: C32 C25 O3 S1
CELL 1.54184 11.1019 10.5201 12.1698 90 111.518 90
ZERR 2 0.0002 0.0001 0.0002 0 0.002 0
LATT -1
SYMM -X,0.5+Y,-Z
SFAC C H N O S
UNIT 56 68 4 8 4
SADI C28 C30 C28 C30A
SADI C28A C30 C28A C30A
SADI C21 C32 C21 C32A
SADI C28 C32 C28 C32A
SADI C28A C32 C28A C32A
SADI C32 C33 C32 C33A
SADI C32A C33 C32A C33A
SADI C31 C34 C31 C34A
SADI C33 C34 C33 C34A
SADI C33A C34 C33A C34A
SADI C30 C31 C30 C31A
SADI C30A C31 C30A C31A
SADI C31 C34 C31A C34
SADI C31 C34A C31A C34A

L.S. 20
PLAN  10
TEMP -173
CONF
BOND
MORE -1
BOND $H
fmap 2
acta
REM <olex2.extras>
REM <HklSrc "%.\\exp_139_auto.hkl">
REM </olex2.extras>

WGHT    0.041400    0.583700
FVAR       0.85612   0.66869   0.69564   0.68066   0.66514   0.66706   0.67293
S2    5    0.968631    0.710306    0.148050    11.00000    0.01789    0.03492 =
         0.02967    0.00586    0.00779    0.00057
S1    5    0.478749    0.324497    0.145903    11.00000    0.01791    0.02726 =
         0.03348   -0.00143    0.00878    0.00040
O2    4    0.032095    0.417866    0.087682    11.00000    0.02456    0.02351 =
         0.03103    0.00498    0.01246    0.00661
O1    4    0.211981    0.052418    0.287584    11.00000    0.03558    0.02816 =
         0.04323    0.01356    0.02066    0.00956
O4    4    0.658756    0.947909    0.265470    11.00000    0.03765    0.03417 =
         0.04768   -0.00450    0.01857    0.00227
O3    4    0.526090    0.574753    0.060723    11.00000    0.02603    0.02480 =
         0.07644    0.00473    0.01794   -0.00369
N1    3    0.096993    0.231231    0.196098    11.00000    0.02225    0.02141 =
         0.02790    0.00231    0.01253    0.00275
C6    1    0.113836    0.338227    0.134089    11.00000    0.02134    0.02006 =
         0.02300   -0.00285    0.00868    0.00048
C7    1   -0.021696    0.200889    0.218518    11.00000    0.02113    0.02203 =
         0.02682    0.00179    0.01069    0.00005
AFIX  13
H7    2   -0.000825    0.126886    0.273937    11.00000   -1.20000
AFIX   0
C9    1   -0.059779    0.311309    0.281371    11.00000    0.02267    0.02428 =
         0.02622    0.00168    0.01143    0.00218
AFIX  13
H9    2   -0.083076    0.385866    0.226594    11.00000   -1.20000
AFIX   0
C3    1    0.248931    0.329403    0.139683    11.00000    0.02151    0.01954 =
         0.02241   -0.00205    0.00807    0.00189
C5    1    0.207413    0.152437    0.237142    11.00000    0.02560    0.02392 =
         0.02616    0.00040    0.01111    0.00399
C2    1    0.306123    0.218469    0.203324    11.00000    0.02419    0.02508 =
         0.02393    0.00027    0.00916    0.00401
C4    1    0.330010    0.397890    0.101474    11.00000    0.02012    0.02103 =
         0.02898   -0.00172    0.00957   -0.00023
AFIX  43
H4    2    0.307887    0.474411    0.057117    11.00000   -1.20000
AFIX   0

C20   1    0.665660    0.850919    0.215204    11.00000    0.02935    0.02690 =
         0.03920    0.00782    0.01637    0.00516
N2    3    0.565755    0.761882    0.167879    11.00000    0.02347    0.02416 =
         0.06787    0.00741    0.02239    0.00323
C10   1   -0.177639    0.277092    0.312321    11.00000    0.02026    0.03611 =
         0.02670   -0.00145    0.01081   -0.00133
AFIX  23
H10A  2   -0.157078    0.202195    0.365258    11.00000   -1.20000
H10B  2   -0.251143    0.254449    0.239320    11.00000   -1.20000
AFIX   0
C11   1   -0.216423    0.388649    0.373273    11.00000    0.02695    0.04910 =
         0.03153   -0.00375    0.01565    0.00503
AFIX  23
H11A  2   -0.241725    0.462120    0.318732    11.00000   -1.20000
H11B  2   -0.291998    0.364190    0.393339    11.00000   -1.20000
AFIX   0
C1    1    0.431708    0.201923    0.214549    11.00000    0.02443    0.02784 =
         0.02774    0.00097    0.00836    0.00498
AFIX  43
H1    2    0.485273    0.133005    0.254334    11.00000   -1.20000
AFIX   0

C17   1    0.776606    0.797182    0.188200    11.00000    0.02458    0.02453 =
         0.02964    0.00717    0.01059    0.00210
C8    1   -0.126875    0.156800    0.103486    11.00000    0.02792    0.02991 =
         0.03159   -0.00623    0.01173   -0.00471
AFIX 137
H8A   2   -0.153442    0.228225    0.048077    11.00000   -1.50000
H8B   2   -0.201710    0.125715    0.120027    11.00000   -1.50000
H8C   2   -0.092867    0.088211    0.068647    11.00000   -1.50000
AFIX   0

C16   1    0.735725    0.682538    0.126584    11.00000    0.02160    0.02279 =
         0.03292    0.01039    0.00918    0.00216
C15   1    0.828195    0.623146    0.097206    11.00000    0.02271    0.02396 =
         0.03327    0.00607    0.00874    0.00163
AFIX  43
H15   2    0.816947    0.545328    0.055006    11.00000   -1.20000
AFIX   0

C14   1    0.052880    0.350240    0.393978    11.00000    0.02321    0.04316 =
         0.03891   -0.01339    0.01439   -0.00715
AFIX  23
H14A  2    0.127772    0.375857    0.373348    11.00000   -1.20000
H14B  2    0.079461    0.276498    0.448097    11.00000   -1.20000
AFIX   0

C22   1    0.361617    0.879578    0.109058    11.00000    0.02860    0.03093 =
         0.05735   -0.00278    0.01282    0.00302
AFIX 137
H22A  2    0.407691    0.958229    0.142727    11.00000   -1.50000
H22B  2    0.275347    0.881105    0.113695    11.00000   -1.50000
H22C  2    0.353154    0.872413    0.026259    11.00000   -1.50000
AFIX   0

C12   1   -0.104809    0.426258    0.484925    11.00000    0.03699    0.05718 =
         0.03327   -0.01492    0.01907   -0.00268
AFIX  23
H12A  2   -0.083507    0.354645    0.541636    11.00000   -1.20000
H12B  2   -0.130783    0.499666    0.522114    11.00000   -1.20000
AFIX   0

C18   1    0.901898    0.826942    0.207147    11.00000    0.02685    0.02875 =
         0.02599    0.00284    0.00568   -0.00312
AFIX  43
H18   2    0.945832    0.900792    0.246909    11.00000   -1.20000
AFIX   0
C19   1    0.598631    0.660349    0.110832    11.00000    0.02318    0.02112 =
         0.05485    0.01046    0.01568    0.00259

C13   1    0.014451    0.461419    0.457209    11.00000    0.03870    0.05017 =
         0.04611   -0.02537    0.02315   -0.01427
AFIX  23
H13A  2    0.087333    0.481694    0.531443    11.00000   -1.20000
H13B  2   -0.004312    0.537809    0.406171    11.00000   -1.20000
AFIX   0

C21   1    0.436224    0.767630    0.177276    11.00000    0.02418    0.02879 =
         0.08640    0.00594    0.02670    0.00416
PART 1
AFIX  13
H21   2    0.389420    0.692370    0.130928    41.00000   -1.20000
AFIX  13
PART 2
H21A  2    0.387369    0.686810    0.148604   -41.00000   -1.20000
AFIX   0
PART 1
C28   1    0.531430    0.639369    0.356275    21.00000    0.03365
AFIX  23
H28A  2    0.512202    0.563145    0.305011    21.00000   -1.20000
H28B  2    0.620767    0.666717    0.368545    21.00000   -1.20000
AFIX   0
PART 2
C28A  1    0.565329    0.717865    0.423106   -21.00000    0.03465
AFIX  23
H28C  2    0.574529    0.747998    0.502853   -21.00000   -1.20000
H28D  2    0.648954    0.731977    0.413245   -21.00000   -1.20000
AFIX   0
PART 1
C32   1    0.438189    0.744995    0.292577    41.00000    0.03090
AFIX  13
H32   2    0.469260    0.824788    0.339014    41.00000   -1.20000
AFIX   0
C30   1    0.525413    0.603532    0.473494    31.00000    0.05191
AFIX  23
H30A  2    0.561267    0.673961    0.530047    31.00000   -1.20000
H30B  2    0.580244    0.527686    0.504234    31.00000   -1.20000
AFIX   0
PART 2
C30A  1    0.534529    0.573061    0.413520   -31.00000    0.03024
AFIX  23
H30C  2    0.606887    0.526357    0.472614   -31.00000   -1.20000
H30D  2    0.525706    0.542257    0.334066   -31.00000   -1.20000
AFIX   0
PART 1
C31   1    0.388496    0.575045    0.466310    71.00000    0.04695
AFIX  23
H31A  2    0.357262    0.496191    0.420242    71.00000   -1.20000
H31B  2    0.388716    0.561110    0.546836    71.00000   -1.20000
AFIX   0
PART 2
C32A  1    0.458826    0.796436    0.329399   -41.00000    0.02941
AFIX  13
H32A  2    0.479485    0.888573    0.346363   -41.00000   -1.20000
AFIX   0
PART 1
C33   1    0.301867    0.719275    0.289677    51.00000    0.03373
AFIX  23
H33A  2    0.248268    0.796129    0.260134    51.00000   -1.20000
H33B  2    0.263119    0.649427    0.233231    51.00000   -1.20000
AFIX   0
PART 2
C33A  1    0.330999    0.767716    0.348962   -51.00000    0.03038
AFIX  23
H33C  2    0.338374    0.802005    0.426927   -51.00000   -1.20000
H33D  2    0.259541    0.813644    0.288124   -51.00000   -1.20000
AFIX   0
PART 1
C34   1    0.297489    0.683996    0.408086    61.00000    0.04520
AFIX  23
H34A  2    0.207917    0.659454    0.397839    61.00000   -1.20000
H34B  2    0.321199    0.759152    0.460649    61.00000   -1.20000
AFIX   0
PART 2
C34A  1    0.295396    0.628984    0.344297   -61.00000    0.03230
AFIX  23
H34C  2    0.277191    0.596455    0.263451   -61.00000   -1.20000
H34D  2    0.215335    0.620063    0.361573   -61.00000   -1.20000
AFIX   0
C31A  1    0.406003    0.546016    0.435097   -71.00000    0.03739
AFIX  23
H31C  2    0.416626    0.568950    0.517031   -71.00000   -1.20000
H31D  2    0.383694    0.454649    0.423040   -71.00000   -1.20000
AFIX   0
HKLF 4


REM  exp_139_auto_a.res in P2(1)
REM wR2 = 0.0821, GooF = S = 1.018, Restrained GooF = 1.052 for all data
REM R1 = 0.0323 for 5259 Fo > 4sig(Fo) and 0.0327 for all 5334 data
REM 327 parameters refined using 2 restraints

END

WGHT      0.0411      0.5857

REM Highest difference peak  0.296,  deepest hole -0.312,  1-sigma level  0.043
Q1    1   0.5247  0.6570  0.4793  11.00000  0.05    0.30
Q2    1   0.5198  0.5493  0.4621  11.00000  0.05    0.29
Q3    1   0.3412  0.6388  0.4469  11.00000  0.05    0.29
Q4    1   0.4353  0.7770  0.2557  11.00000  0.05    0.23
Q5    1   0.7361  0.9804  0.3045  11.00000  0.05    0.20
Q6    1   0.5384  0.6033  0.1240  11.00000  0.05    0.19
Q7    1   0.4574  0.6990  0.3154  11.00000  0.05    0.18
Q8    1   0.5206  0.6913  0.3414  11.00000  0.05    0.17
Q9    1   0.4780  0.8300  0.2290  11.00000  0.05    0.16
Q10   1  -0.0485  0.2534  0.2495  11.00000  0.05    0.16
;
_shelx_res_checksum                50789
_shelx_hkl_file
;
   0 -13   0    0.22    0.34
   0 -13  -1   47.04    1.97
   0 -13   1   47.76    2.02
   0 -13  -1   49.60    1.79
   0 -13   2   88.13    2.79
   0 -12   0   74.38    3.05
   0 -12  -1   62.72    2.90
   0 -12   1   56.82    2.97
   0 -12   2   35.01    2.24
   0 -12  -2   35.37    2.23
   0 -12   3   12.99    1.34
   0 -12  -3   12.92    1.43
   0 -12  -3   13.22    1.18
   0 -12  -4   40.43    2.26
   0 -12   4   39.97    1.93
   0 -12  -4   38.43    1.85
   0 -12  -5   21.65    1.52
   0 -12  -5   20.15    1.22
   0 -12  -6    1.56    0.51
   0 -11   0   -0.78    0.97
   0 -11  -1  248.41    8.07
   0 -11   1  250.93    7.48
   0 -11  -2  342.90   10.27
   0 -11  -3   76.23    3.99
   0 -11   4    8.23    1.32
   0 -11  -4    6.41    1.40
   0 -11  -4    8.05    1.16
   0 -11   5  140.36    4.54
   0 -11  -5  148.01    4.66
   0 -11  -6  149.00    5.20
   0 -11  -6  159.31    4.64
   0 -11  -7   15.68    1.26
   0 -11  -7   16.47    1.09
   0 -11  -7   16.46    1.09
   0 -10   0  160.90    6.28
   0 -10   1   77.73    4.10
   0 -10   1   84.29    4.09
   0 -10  -1   81.99    4.43
   0 -10   2   72.33    4.03
   0 -10  -2   78.90    4.42
   0 -10   3  217.63    7.70
   0 -10  -3  219.82    8.15
   0 -10   4   54.72    3.49
   0 -10  -4   49.95    3.58
   0 -10   5    4.96    1.48
   0 -10   5    1.55    1.01
   0 -10  -5    4.56    1.03
   0 -10  -6   71.57    3.09
   0 -10  -6   63.75    3.64
   0 -10  -7   31.48    1.85
   0 -10  -7   32.32    2.26
   0 -10  -8   15.46    1.19
   0 -10  -9    9.86    0.80
   0  -9   0   -0.26    0.87
   0  -9   0    0.54    1.31
   0  -9   0   -0.12    1.06
   0  -9  -1   48.57    2.82
   0  -9   1   46.58    2.67
   0  -9   1   46.25    3.23
   0  -9   1   50.07    3.17
   0  -9   2  241.75    8.38
   0  -9   2  253.05    7.52
   0  -9   3  127.15    5.71
   0  -9   3  126.21    4.78
   0  -9   4  225.84    7.94
   0  -9   4  208.52    6.71
   0  -9   5   71.14    3.36
   0  -9  -5   74.55    3.50
   0  -9   5   70.41    4.17
   0  -9   5   75.54    3.77
   0  -9   6    0.80    0.77
   0  -9  -6    0.08    0.71
   0  -9  -6    0.13    1.19
   0  -9  -7   21.44    1.70
   0  -9   7   20.01    1.57
   0  -9  -7   21.16    2.19
   0  -9  -8   27.52    1.77
   0  -9  -9   34.35    1.81
   0  -9 -10   17.68    1.07
   0  -8   0  909.88   20.82
   0  -8   1   90.45    3.73
   0  -8  -1   91.52    3.76
   0  -8   1   81.47    4.26
   0  -8   2   90.85    3.78
   0  -8   2   93.64    3.94
   0  -8  -2   95.83    3.93
   0  -8   2   88.72    4.45
   0  -8   3  536.41   13.50
   0  -8   3  542.06   13.40
   0  -8   3  538.69   14.68
   0  -8   4    0.57    0.74
   0  -8   4   -0.08    0.85
   0  -8   4    0.26    1.37
   0  -8  -4    0.33    0.66
   0  -8   5  227.13    6.95
   0  -8  -5  226.67    8.26
   0  -8  -5  217.89    6.63
   0  -8   6  102.87    5.10
   0  -8  -6  105.41    4.18
   0  -8  -6   92.83    5.00
   0  -8   6  101.12    4.09
   0  -8  -7  284.92    8.19
   0  -8  -7  281.90    9.23
   0  -8   7  291.66    8.09
   0  -8   8    4.88    1.03
   0  -8  -8    5.70    1.02
   0  -8  -8    5.64    1.31
   0  -8  -8    6.49    1.10
   0  -8  -9   35.62    2.07
   0  -8 -10  100.36    3.36
   0  -7   0    0.32    0.69
   0  -7   1  162.63    5.31
   0  -7   1  172.08    5.23
   0  -7  -1  157.27    5.08
   0  -7   2  145.58    4.79
   0  -7   2  146.02    4.93
   0  -7  -2  144.45    4.85
   0  -7   3  197.81    6.06
   0  -7   3  182.72    6.78
   0  -7  -3  191.68    5.59
   0  -7  -3  198.99    6.92
   0  -7   4   93.09    3.78
   0  -7  -4   98.68    4.69
   0  -7  -4   88.81    3.52
   0  -7   5   91.21    3.82
   0  -7   5   90.23    4.68
   0  -7  -5   91.63    4.70
   0  -7  -5   94.00    3.75
   0  -7  -6  490.36   12.43
   0  -7   6  493.70   13.86
   0  -7  -6  491.27   12.36
   0  -7   6  482.99   12.38
   0  -7  -6  486.13   14.08
   0  -7   7   22.05    2.52
   0  -7  -7   20.93    2.46
   0  -7  -7   20.91    1.84
   0  -7   7   19.64    1.74
   0  -7  -8  129.70    5.18
   0  -7   8  122.91    4.48
   0  -7  -8  119.03    4.51
   0  -7  -9  113.83    4.37
   0  -7   9  108.57    3.93
   0  -7 -10    2.90    0.87
   0  -7 -10    3.57    0.82
   0  -7 -11   41.57    2.02
   0  -7 -11   39.81    1.79
   0  -6   0  228.10    6.15
   0  -6   1  176.47    5.05
   0  -6  -1  167.82    4.98
   0  -6  -2  144.13    5.19
   0  -6  -2  152.43    4.64
   0  -6  -3  384.44   10.49
   0  -6   3  377.04    9.58
   0  -6  -3  380.94    9.62
   0  -6   4  449.41   11.17
   0  -6  -4  466.53   12.43
   0  -6  -4  444.66   10.95
   0  -6   5  188.08    5.72
   0  -6   5  186.65    6.77
   0  -6  -5  192.35    7.02
   0  -6  -5  189.08    5.79
   0  -6  -6   12.15    1.52
   0  -6   6   11.40    1.99
   0  -6  -6   11.24    1.30
   0  -6   6   12.90    1.37
   0  -6  -6   11.88    1.90
   0  -6  -7  221.28    8.16
   0  -6   7  206.90    7.67
   0  -6  -7  217.18    6.61
   0  -6  -8  292.80    8.25
   0  -6  -8  303.23    8.92
   0  -6  -8  275.16    9.87
   0  -6  -9   73.30    3.57
   0  -6 -10   74.31    3.44
   0  -6 -10   74.46    3.14
   0  -6  10   71.24    2.97
   0  -6 -11  230.56    6.57
   0  -6 -11  220.39    6.02
   0  -6 -12   68.48    2.57
   0  -5   0    0.74    0.48
   0  -5  -1  252.69    6.29
   0  -5  -1  239.52    6.78
   0  -5  -2  179.86    4.94
   0  -5  -2  175.67    5.51
   0  -5  -3   83.14    2.14
   0  -5  -3   84.86    3.64
   0  -5   3   81.29    2.31
   0  -5  -4   62.34    1.96
   0  -5   4   57.87    2.13
   0  -5  -4   65.58    3.26
   0  -5  -5  851.28   19.74
   0  -5  -5  927.01   21.33
   0  -5   5  872.12   19.53
   0  -5  -5  905.03   18.98
   0  -5   5  864.84   20.90
   0  -5  -6 1731.47   36.81
   0  -5  -6 1728.33   37.06
   0  -5  -6 1751.36   36.23
   0  -5   6 1698.78   38.23
   0  -5   6 1655.94   36.51
   0  -5  -7   27.29    1.70
   0  -5   7   26.43    1.91
   0  -5  -7   24.34    1.86
   0  -5  -7   24.80    2.57
   0  -5   7   29.48    2.60
   0  -5  -8 1988.42   40.99
   0  -5  -8 1979.38   43.91
   0  -5  -8 1943.33   41.35
   0  -5  -9  562.53   16.02
   0  -5   9  563.81   13.65
   0  -5 -10   80.28    3.37
   0  -5 -11  261.53    6.99
   0  -5 -12  203.39    5.87
   0  -4   0  269.01    6.37
   0  -4  -1  227.66    5.54
   0  -4  -1  225.21    6.01
   0  -4  -2  897.48   19.94
   0  -4  -2  904.53   18.45
   0  -4  -3  185.39    5.72
   0  -4  -3  196.22    4.54
   0  -4  -4  779.57   18.73
   0  -4  -4  819.58   17.22
   0  -4  -5  402.92   10.97
   0  -4  -5  403.92    9.39
   0  -4  -6  768.70   17.37
   0  -4  -6  806.33   17.17
   0  -4  -6  762.52   19.06
   0  -4   6  730.47   18.34
   0  -4  -6  758.51   17.66
   0  -4  -7  364.45    9.60
   0  -4  -7  389.51    9.52
   0  -4  -7  370.09   11.29
   0  -4   7  377.75    9.61
   0  -4   7  375.86   10.70
   0  -4  -8  634.11   14.80
   0  -4  -8  646.26   17.16
   0  -4   8  624.38   14.95
   0  -4  -8  594.40   14.75
   0  -4  -9  230.05    6.97
   0  -4   9  238.28    7.18
   0  -4  -9  244.64    7.03
   0  -4  -9  227.32    8.73
   0  -4 -10   30.11    1.99
   0  -4 -10   28.43    2.26
   0  -4  10   33.90    2.33
   0  -4 -11   16.57    1.36
   0  -4  11   13.83    1.56
   0  -4 -11   16.05    1.66
   0  -4 -12   10.66    1.26
   0  -4 -13    0.23    0.40
   0  -3   0   -0.03    0.50
   0  -3  -1  858.65   17.40
   0  -3  -1  878.63   18.49
   0  -3  -2  109.85    2.57
   0  -3  -2   96.89    3.31
   0  -3  -3 2043.15   42.80
   0  -3  -4  338.46    8.88
   0  -3  -5 2864.37   57.91
   0  -3  -5 2744.14   59.39
   0  -3  -6 2588.26   53.16
   0  -3  -6 2533.04   54.89
   0  -3  -7  175.39    5.34
   0  -3  -7  180.05    6.53
   0  -3  -7  186.97    5.43
   0  -3  -7  187.10    6.82
   0  -3  -8 1615.57   34.56
   0  -3  -8 1586.91   36.89
   0  -3  -9  585.11   14.72
   0  -3  -9  586.25   13.98
   0  -3   9  572.80   14.47
   0  -3  -9  585.20   14.25
   0  -3  -9  570.56   16.38
   0  -3 -10   67.35    3.50
   0  -3 -10   66.55    3.00
   0  -3  10   70.72    3.51
   0  -3 -10   65.16    3.22
   0  -3 -10   66.70    4.38
   0  -3  11   71.81    3.51
   0  -3 -11   77.10    3.62
   0  -3 -12  111.37    4.27
   0  -3 -12  120.49    4.19
   0  -3  12  123.36    4.35
   0  -3 -13   27.83    1.41
   0  -2   0 9999.00  200.95
   0  -2  -1 2322.26   47.35
   0  -2  -2 7161.27  144.54
   0  -2  -3 3729.97   76.21
   0  -2  -4 1616.56   34.31
   0  -2  -5 1066.96   23.80
   0  -2  -6 1208.66   26.73
   0  -2  -6 1166.20   25.23
   0  -2  -7  218.31    7.51
   0  -2  -7  228.63    6.27
   0  -2  -8   46.32    2.28
   0  -2  -8   44.69    2.36
   0  -2  -8   44.80    3.27
   0  -2  -9   50.59    2.48
   0  -2  -9   52.80    3.78
   0  -2  -9   49.13    2.67
   0  -2  -9   49.41    2.85
   0  -2 -10    5.17    1.09
   0  -2  10    4.19    1.25
   0  -2 -10    4.27    1.14
   0  -2 -10    3.50    1.46
   0  -2  11  206.24    6.83
   0  -2 -11  206.54    6.77
   0  -2  12   29.02    2.18
   0  -2 -12   30.39    2.07
   0  -2 -13   23.02    1.50
   0  -1   0    0.73    0.21
   0  -1  -1  255.91    5.48
   0  -1  -1  240.07    5.26
   0  -1  -2   65.85    2.04
   0  -1  -2   65.86    1.95
   0  -1  -3 8771.51  176.85
   0  -1  -4   15.34    1.11
   0  -1  -4   15.77    1.25
   0  -1  -5  367.65    9.48
   0  -1  -5  378.47    9.30
   0  -1  -6  234.62    7.19
   0  -1  -6  254.56    7.09
   0  -1  -7  118.51    4.66
   0  -1  -7  118.32    4.87
   0  -1  -8   33.77    2.19
   0  -1  -8   33.58    2.75
   0  -1  -8   37.76    2.75
   0  -1  -9   97.24    4.12
   0  -1  -9   90.61    4.97
   0  -1  -9   94.83    4.81
   0  -1 -10   27.57    2.19
   0  -1 -10   28.68    2.93
   0  -1 -10   26.02    2.64
   0  -1 -11   56.05    3.04
   0  -1 -11   54.43    3.77
   0  -1 -12   84.99    3.58
   0  -1 -12   81.19    3.11
   0  -1 -12   75.63    4.24
   0  -1  13   14.18    1.46
   0  -1  14    4.79    0.76
   0  -1 -14    5.07    0.62
   0   0  -1 2315.70   46.67
   0   0  -2 5329.21  107.33
   0   0  -4 2091.79   43.30
   0   0  -5  596.12   13.76
   0   0  -6   13.06    1.34
   0   0  -7  158.45    5.01
   0   0  -7  164.28    5.64
   0   0  -7  163.90    4.89
   0   0   7  160.81    4.78
   0   0   8  100.19    3.66
   0   0  -8  102.94    3.82
   0   0  -8   94.45    4.47
   0   0  -8  102.36    4.82
   0   0  -8  114.43    4.75
   0   0  -8  102.85    3.97
   0   0  -9    1.27    0.86
   0   0  -9   -0.15    0.71
   0   0  -9    0.88    1.12
   0   0 -10    2.28    1.36
   0   0 -10    1.62    1.21
   0   0 -10    0.94    0.79
   0   0  10    2.08    1.02
   0   0 -10    2.16    0.98
   0   0 -11   56.08    3.84
   0   0  11   52.74    3.15
   0   0 -11   50.95    2.88
   0   0 -12  109.80    5.16
   0   0  12  109.38    4.48
   0   0 -13   39.21    2.63
   0   0 -13   39.08    2.11
   0   0  13   40.74    2.30
   0   0 -14  143.49    3.88
   0   1   0    0.22    0.13
   0   1   1  238.24    4.99
   0   1  -2   72.74    1.77
   0   1   2   72.32    1.80
   0   1  -4   19.49    1.25
   0   1  -5  404.65    9.90
   0   1  -6  255.00    7.29
   0   1   7  121.27    3.92
   0   1  -7  120.86    4.00
   0   1  -7  122.76    4.71
   0   1  -7  122.14    4.10
   0   1  -8   41.35    2.35
   0   1  -8   43.58    2.32
   0   1   8   42.42    2.18
   0   1  -8   38.33    2.78
   0   1  -8   46.66    2.93
   0   1  -9  105.15    4.02
   0   1   9   91.34    3.64
   0   1  -9   98.56    5.10
   0   1  -9  101.66    4.85
   0   1  -9  100.77    4.85
   0   1  -9   91.95    3.89
   0   1 -10   24.56    1.99
   0   1 -10   22.80    2.61
   0   1  10   28.06    2.31
   0   1 -10   23.83    1.97
   0   1  11   69.69    3.63
   0   1 -11   66.69    4.08
   0   1 -11   58.41    3.38
   0   1  12   72.40    3.52
   0   1 -12   73.62    4.11
   0   1  13   12.53    1.37
   0   1 -13   10.32    1.14
   0   1 -13   12.53    1.57
   0   1 -14    4.67    0.60
   0   2  -1 2365.87   47.86
   0   2  -2 6471.82  131.72
   0   2   2 6680.27  131.82
   0   2  -3 3368.73   68.13
   0   2   3 3402.68   68.31
   0   2  -4 1513.30   31.89
   0   2  -5 1076.46   23.58
   0   2  -6 1242.23   26.91
   0   2  -6 1196.82   25.81
   0   2   7  228.41    6.29
   0   2  -7  225.57    6.37
   0   2  -7  240.18    6.40
   0   2  -7  233.79    7.28
   0   2  -7  228.16    7.31
   0   2   8   51.67    2.49
   0   2  -8   49.40    2.52
   0   2  -8   50.74    3.23
   0   2  -8   58.34    3.34
   0   2  -8   52.13    2.59
   0   2   9   62.39    2.89
   0   2  -9   64.18    3.08
   0   2  -9   66.08    3.85
   0   2  -9   64.50    3.83
   0   2 -10    3.30    1.29
   0   2 -10    3.34    1.19
   0   2  10    2.95    1.14
   0   2  10    2.25    0.86
   0   2 -10    3.52    1.34
   0   2 -10    2.15    0.90
   0   2 -11  188.20    6.91
   0   2  11  197.99    6.71
   0   2 -12   32.56    2.65
   0   2  12   31.82    2.28
   0   2  13   28.15    1.82
   0   2 -13   27.46    2.10
   0   2 -13   25.82    1.59
   0   2  14   98.76    2.94
   0   3   0    0.29    0.34
   0   3   1  878.35   17.72
   0   3   1  832.39   17.16
   0   3  -1  848.45   17.09
   0   3  -1  863.13   17.67
   0   3  -2  116.59    2.73
   0   3  -3 1834.30   37.81
   0   3   3 1941.69   38.16
   0   3  -4  345.51    7.81
   0   3  -5 2663.87   55.58
   0   3  -5 2659.51   54.54
   0   3  -6 2534.16   52.24
   0   3  -6 2428.83   50.96
   0   3  -7  208.45    6.81
   0   3  -7  210.81    6.77
   0   3  -8 1563.36   34.93
   0   3   8 1494.65   33.16
   0   3  -8 1570.74   33.31
   0   3  -8 1578.47   34.89
   0   3   9  563.51   14.25
   0   3  -9  591.60   15.41
   0   3   9  553.95   13.56
   0   3  -9  544.87   15.12
   0   3  -9  568.45   13.80
   0   3 -10   56.00    3.69
   0   3  10   58.40    3.26
   0   3  10   60.86    2.88
   0   3 -10   63.37    3.86
   0   3 -10   66.43    3.88
   0   3  10   60.26    3.49
   0   3 -10   57.00    2.92
   0   3 -11   80.23    4.12
   0   3  11   78.23    3.73
   0   3 -12  122.98    5.13
   0   3 -12  117.00    4.15
   0   3 -12  117.39    4.56
   0   3  12  124.31    4.48
   0   3 -13   26.00    1.45
   0   3 -13   28.01    1.97
   0   4   0  283.66    6.52
   0   4   1  238.31    5.70
   0   4  -1  240.51    5.66
   0   4   2  905.83   18.53
   0   4  -2  862.91   17.67
   0   4   2  857.59   17.81
   0   4  -3  169.69    4.02
   0   4   3  170.72    4.23
   0   4  -4  785.86   16.62
   0   4   4  778.28   16.65
   0   4  -5  357.56    8.38
   0   4  -6  778.58   17.22
   0   4  -6  748.58   18.11
   0   4   6  811.24   17.70
   0   4  -6  775.01   18.55
   0   4  -7  394.80   10.95
   0   4  -7  389.21    9.55
   0   4  -7  369.17   10.31
   0   4  -8  614.69   14.54
   0   4   8  594.80   14.63
   0   4  -8  644.53   16.22
   0   4  -8  648.35   16.28
   0   4   8  612.29   15.03
   0   4  -9  230.10    6.89
   0   4   9  225.48    7.57
   0   4  -9  238.70    8.23
   0   4  -9  244.90    8.27
   0   4   9  245.56    7.02
   0   4   9  245.16    7.42
   0   4  10   33.40    2.06
   0   4 -10   31.19    2.74
   0   4 -10   34.09    2.83
   0   4  10   31.71    2.37
   0   4 -11   15.13    1.91
   0   4  11   13.16    1.58
   0   4 -11   14.55    1.83
   0   4 -12    8.82    1.31
   0   4 -12    7.99    0.97
   0   4 -13    0.86    0.69
   0   4  13    0.22    0.45
   0   5   0    0.03    0.36
   0   5  -1  328.50    7.74
   0   5   1  334.85    7.79
   0   5   2  230.70    5.86
   0   5   3   91.07    3.08
   0   5   3   91.78    2.78
   0   5   4   85.71    2.72
   0   5   5  896.15   19.75
   0   5   5  860.20   19.93
   0   5  -5  849.24   20.92
   0   5  -5  925.15   20.20
   0   5  -6 1702.98   37.46
   0   5  -6 1700.96   38.46
   0   5   6 1760.55   36.99
   0   5  -6 1750.73   38.01
   0   5  -7   29.21    2.65
   0   5  -7   27.38    2.14
   0   5  -7   25.96    2.33
   0   5  -8 2050.64   44.39
   0   5  -8 1948.50   44.29
   0   5  -8 2036.14   44.92
   0   5  -9  598.36   15.75
   0   5  -9  585.99   15.70
   0   5   9  588.53   14.20
   0   5  -9  581.14   15.95
   0   5  10   78.98    3.44
   0   5  10   75.75    3.15
   0   5 -10   75.35    4.01
   0   5 -11  290.30    8.70
   0   5 -11  277.66    8.58
   0   5 -12  208.31    6.35
   0   5 -12  228.97    6.85
   0   5 -13   41.96    1.91
   0   6   0  248.75    6.27
   0   6   1  174.05    4.75
   0   6   2  147.10    4.32
   0   6   3  376.44    9.27
   0   6   3  384.19    8.93
   0   6  -3  369.78    9.97
   0   6  -4  436.01   11.70
   0   6   4  452.11   10.94
   0   6   4  430.37   10.81
   0   6   4  452.12   11.27
   0   6  -4  435.28   11.02
   0   6  -5  193.03    6.83
   0   6   5  186.16    5.85
   0   6   5  190.32    5.78
   0   6   5  189.47    6.06
   0   6  -5  196.29    6.14
   0   6  -6    6.94    1.22
   0   6   6    6.08    1.11
   0   6  -6    5.27    1.45
   0   6   6    5.89    1.05
   0   6  -6    5.69    1.27
   0   6   6    4.57    1.04
   0   6  -7  196.47    7.39
   0   6  -7  197.54    6.67
   0   6  -7  205.15    7.12
   0   6   7  192.87    6.50
   0   6  -8  315.64    9.82
   0   6   8  280.81    8.73
   0   6  -8  298.87    9.33
   0   6  -8  287.18    9.21
   0   6  -9   69.98    3.88
   0   6  -9   74.60    4.14
   0   6   9   78.64    3.30
   0   6 -10   58.32    3.35
   0   6 -10   60.13    3.47
   0   6  10   63.94    2.66
   0   6 -11  216.28    6.69
   0   6 -12   80.19    3.18
   0   7   0    0.49    0.76
   0   7   0    0.43    0.47
   0   7   1  204.20    6.32
   0   7   1  194.91    5.45
   0   7  -1  193.99    6.38
   0   7   2  147.12    4.53
   0   7  -2  153.54    4.85
   0   7   3  185.94    5.50
   0   7  -3  187.43    5.78
   0   7  -3  188.30    6.10
   0   7   4  110.92    4.07
   0   7   4  105.89    3.93
   0   7   4  108.52    4.40
   0   7  -4  112.32    4.28
   0   7  -4  108.13    4.59
   0   7   5  114.78    4.25
   0   7  -5  115.29    4.62
   0   7   5  121.72    4.40
   0   7  -5  110.28    4.90
   0   7   5  121.54    4.71
   0   7  -6  470.39   13.26
   0   7   6  504.77   12.99
   0   7   6  508.68   12.36
   0   7  -6  489.49   12.99
   0   7  -6  515.50   13.82
   0   7  -7   25.64    2.20
   0   7  -7   23.12    2.21
   0   7  -7   23.42    2.39
   0   7  -8  131.30    5.60
   0   7  -8  134.05    5.45
   0   7   9  116.79    4.07
   0   7  -9  124.66    5.16
   0   7  -9  117.86    4.89
   0   7 -10    1.66    0.78
   0   7 -10    2.56    0.95
   0   7 -11   39.94    2.20
   0   8   0  846.67   20.13
   0   8   1   80.38    3.74
   0   8  -1   84.67    3.45
   0   8  -1   77.59    3.88
   0   8  -2   95.00    3.77
   0   8  -2   88.11    4.27
   0   8  -3  545.22   13.71
   0   8  -3  558.63   13.63
   0   8   3  545.14   14.09
   0   8   4    3.94    0.98
   0   8  -4    6.12    1.21
   0   8   4    4.22    1.11
   0   8  -4    3.94    1.03
   0   8  -5  214.03    6.95
   0   8   5  220.87    7.11
   0   8  -5  215.58    7.29
   0   8  -6  119.96    4.80
   0   8  -6  114.59    4.96
   0   8   6  128.23    4.85
   0   8  -7  266.25    8.12
   0   8  -7  276.51    8.67
   0   8  -8    3.54    1.12
   0   8  -8    4.30    1.08
   0   8  -9   33.80    2.22
   0   8  -9   30.56    2.18
   0   8 -10  102.79    3.75
   0   8 -10   98.29    3.55
   0   8 -11  180.87    4.85
   0   9   0   -0.40    0.93
   0   9   0   -0.08    0.72
   0   9  -1   48.70    3.07
   0   9  -1   45.19    2.57
   0   9  -2  238.09    8.08
   0   9  -2  250.17    7.39
   0   9  -3  131.24    4.86
   0   9   3  126.39    4.56
   0   9  -3  127.80    5.57
   0   9   3  137.82    5.33
   0   9  -4  219.07    6.91
   0   9   4  228.94    7.30
   0   9  -4  212.08    6.82
   0   9  -5   72.58    3.52
   0   9   5   69.66    3.51
   0   9  -5   69.94    3.47
   0   9  -6    0.62    0.78
   0   9  -6    0.27    0.80
   0   9  -7   20.90    1.78
   0   9  -7   22.59    1.91
   0   9  -7   25.82    2.04
   0   9  -8   27.06    1.95
   0   9  -8   28.80    1.97
   0   9  -9   30.26    1.81
   0   9  -9   30.28    1.72
   0   9 -10   17.30    1.11
   0   9 -10   18.58    1.33
   0   9  10   19.55    1.26
   0  10   0  185.21    5.97
   0  10  -1   86.47    3.67
   0  10   1   82.86    3.59
   0  10  -1   84.07    4.04
   0  10  -2   84.89    3.65
   0  10   2   78.86    3.92
   0  10  -2   78.18    3.99
   0  10  -3  252.75    8.14
   0  10   3  226.34    7.50
   0  10  -3  245.24    7.28
   0  10   4   46.50    2.76
   0  10  -4   48.38    3.19
   0  10  -4   49.46    2.72
   0  10  -5    4.17    0.98
   0  10   5    2.81    0.92
   0  10  -5    4.02    1.27
   0  10  -6   65.83    3.01
   0  10  -6   65.08    3.52
   0  10  -6   60.84    2.77
   0  10  -7   48.22    2.74
   0  10  -7   44.03    2.24
   0  10  -7   41.80    2.12
   0  10  -8   14.80    1.10
   0  10  -8   16.16    1.45
   0  10   9   12.49    1.01
   0  11   0    0.57    0.76
   0  11   1  245.70    6.94
   0  11  -1  234.59    6.85
   0  11   1  223.51    7.30
   0  11  -2  337.90    9.00
   0  11   2  356.52    9.11
   0  11   2  323.99    9.37
   0  11  -3   76.04    3.63
   0  11  -3   77.87    3.33
   0  11   3   86.34    3.37
   0  11   3   74.89    3.41
   0  11  -4    6.10    1.24
   0  11  -4    5.40    1.01
   0  11   4    6.57    1.00
   0  11   4    5.20    0.97
   0  11  -5  161.99    5.40
   0  11  -5  152.37    4.79
   0  11  -6  168.44    5.29
   0  11  -7   16.14    1.24
   0  11   7   15.24    1.18
   0  11   7   14.58    0.91
   0  12   0   78.10    3.34
   0  12   1   63.22    2.92
   0  12  -1   69.95    3.15
   0  12  -1   75.01    2.88
   0  12   1   67.76    2.69
   0  12   2   33.23    1.94
   0  12   2   34.26    1.78
   0  12  -2   33.25    1.84
   0  12   3   17.93    1.32
   0  12  -3   20.73    1.36
   0  12  -4   45.01    1.86
   1 -13  -2    0.85    0.53
  -1 -13   2    0.86    0.50
  -1 -13   0    1.37    0.57
   1 -13   0    1.14    0.59
   1 -13   0    1.54    0.46
   1 -13   1    6.60    0.78
   1 -12  -5   35.15    1.64
  -1 -12   5   35.23    1.60
   1 -12  -5   36.93    2.03
   1 -12  -4   59.26    2.40
  -1 -12   4   62.53    2.60
   1 -12  -4   60.01    2.83
   1 -12  -3   90.79    3.22
  -1 -12   3   89.59    3.51
   1 -12  -3   89.51    3.63
  -1 -12   2   20.17    1.75
   1 -12  -2   20.99    1.71
  -1 -12   1   37.38    2.39
   1 -12  -1   36.29    2.10
  -1 -12   1   33.91    1.86
  -1 -12   0   75.68    2.89
  -1 -12   0   71.10    3.06
  -1 -12   0   69.27    3.34
  -1 -12  -1  118.69    3.88
  -1 -12  -1  108.12    4.26
  -1 -12  -1  116.96    4.25
  -1 -12  -2   94.89    3.27
  -1 -12  -2   83.81    3.42
   1 -12   2   88.94    3.54
  -1 -12  -2   84.22    3.58
   1 -12   3   39.01    2.05
  -1 -12  -3   39.00    2.26
  -1 -12  -4   77.42    3.12
   1 -12   4   71.64    2.45
  -1 -12  -5   16.87    1.05
   1 -11  -8    3.92    0.56
   1 -11  -7   13.67    1.32
   1 -11  -7   14.73    1.05
  -1 -11   6    6.20    0.87
   1 -11  -6    6.74    0.92
  -1 -11   5   50.85    2.63
   1 -11  -5   51.82    3.12
  -1 -11   4  109.78    4.45
   1 -11  -4  113.34    4.93
   1 -11  -4  118.33    4.18
   1 -11  -3   20.74    2.20
  -1 -11   3   18.21    1.97
   1 -11  -2  273.59    8.62
  -1 -11   1  233.30    7.30
   1 -11  -1  239.03    7.64
  -1 -11   0   67.59    3.60
   1 -11   0   67.59    3.38
  -1 -11  -1  117.09    5.01
   1 -11   2  199.91    6.66
  -1 -11  -2  196.50    7.02
   1 -11   3  125.83    4.95
  -1 -11  -3  123.12    5.22
  -1 -11  -4   35.68    2.61
   1 -11   4   34.98    2.17
  -1 -11  -4   38.16    2.15
  -1 -11  -5   68.68    3.39
  -1 -11  -5   74.02    2.94
  -1 -11  -6   25.35    1.76
  -1 -11  -6   26.60    1.54
  -1 -11  -6   24.43    1.42
  -1 -11  -7   11.15    0.84
   1 -10  -9   47.99    1.90
   1 -10  -8   26.61    1.48
   1 -10  -7   21.43    2.08
   1 -10  -7   25.58    1.66
  -1 -10   6   29.29    2.05
   1 -10  -6   33.31    2.73
   1 -10  -6   31.71    2.02
  -1 -10   5   40.71    2.73
   1 -10  -5   40.67    2.40
  -1 -10   4    0.99    1.07
  -1 -10   3   16.50    2.10
  -1 -10   2   35.80    2.80
  -1 -10   2   37.51    2.60
   1 -10  -1  172.40    6.70
  -1 -10   1  176.11    6.51
   1 -10   0  158.05    6.11
  -1 -10   0  166.57    6.51
   1 -10   0  160.89    6.16
   1 -10   1   59.71    3.66
   1 -10   1   58.18    3.24
  -1 -10  -1   67.17    4.01
   1 -10   2   74.22    4.15
  -1 -10  -2   76.61    4.43
   1 -10   3   41.50    3.09
  -1 -10  -3   36.71    3.11
   1 -10   4   15.99    2.17
  -1 -10  -4   16.80    1.64
  -1 -10  -5   33.55    2.70
   1 -10   5   28.33    2.02
  -1 -10  -5   32.25    2.13
  -1 -10  -6    5.33    1.31
  -1 -10  -6    6.18    1.06
  -1 -10  -7   83.32    3.12
  -1 -10  -8   47.15    1.99
   1  -9 -10   12.90    0.99
  -1  -9   9  107.36    3.41
   1  -9  -8   61.39    3.35
  -1  -9   8   63.61    2.78
   1  -9  -8   65.53    2.78
  -1  -9   7    9.86    1.31
   1  -9  -7    9.66    1.25
  -1  -9   6    5.08    1.20
   1  -9  -6    6.76    1.16
  -1  -9   6    4.72    1.13
  -1  -9   5  319.66   10.19
  -1  -9   5  323.28    9.14
  -1  -9   5  314.63    9.59
  -1  -9   4  537.14   13.36
  -1  -9   4  543.50   13.79
  -1  -9   4  537.86   14.90
  -1  -9   3   15.37    1.54
  -1  -9   3   13.14    2.05
  -1  -9   2  319.93   10.09
   1  -9  -2  343.82    9.62
  -1  -9   2  329.77    9.04
  -1  -9   2  327.77    9.76
  -1  -9   1  592.21   15.65
  -1  -9   1  609.09   14.85
   1  -9  -1  631.32   15.34
  -1  -9   1  607.91   16.02
  -1  -9   0  116.56    4.45
   1  -9   0  115.79    4.61
  -1  -9   0  111.28    5.29
   1  -9   1  187.19    6.95
   1  -9   1  181.61    6.21
  -1  -9  -1  185.29    7.33
   1  -9   1  182.44    6.50
   1  -9   2  458.44   13.20
   1  -9   2  480.88   12.31
  -1  -9  -2  451.78   13.68
   1  -9   3  208.44    7.68
   1  -9   3  213.62    6.85
  -1  -9  -3  208.67    8.12
  -1  -9  -4   38.11    2.47
   1  -9   4   42.12    3.20
  -1  -9  -5  537.55   13.27
  -1  -9  -5  494.14   14.47
   1  -9   6   97.61    4.74
  -1  -9  -6   94.82    3.91
  -1  -9  -6   90.75    4.55
  -1  -9  -7    9.96    1.25
  -1  -9  -7    8.62    1.46
  -1  -9  -8   85.91    3.28
  -1  -9  -9   33.78    1.70
   1  -8 -11   30.22    1.37
   1  -8 -10   31.30    1.72
  -1  -8  10   25.27    1.53
   1  -8 -10   29.46    1.79
   1  -8  -9    2.30    0.84
  -1  -8   9    2.50    0.89
  -1  -8   8    7.85    1.26
   1  -8  -8    9.36    1.22
   1  -8  -7   80.49    3.49
  -1  -8   7   77.92    3.60
   1  -8  -6   30.96    2.17
  -1  -8   6   30.75    2.40
   1  -8  -6   29.21    2.10
  -1  -8   6   33.00    2.34
   1  -8  -5   31.48    2.13
  -1  -8   5   28.58    2.83
  -1  -8   5   28.01    2.06
  -1  -8   5   32.41    2.34
   1  -8  -4  146.17    4.95
  -1  -8   4  143.24    6.15
  -1  -8   4  150.79    5.06
  -1  -8   4  148.12    5.35
  -1  -8   3   20.26    2.30
   1  -8  -3   20.88    1.62
   1  -8  -3   19.78    1.81
  -1  -8   3   19.04    1.61
  -1  -8   3   17.53    1.79
   1  -8  -2   70.56    3.34
  -1  -8   2   67.91    3.04
  -1  -8   2   63.70    3.26
  -1  -8   2   66.86    3.54
  -1  -8   2   64.04    3.75
  -1  -8   1   36.79    2.19
   1  -8  -1   38.07    2.38
  -1  -8   1   38.00    2.80
   1  -8  -1   37.75    2.69
  -1  -8   1   38.71    2.84
  -1  -8   0   24.39    2.45
   1  -8   0   28.56    2.05
  -1  -8   0   27.39    1.92
  -1  -8  -1    7.98    1.17
   1  -8   1    7.61    1.21
   1  -8   2   51.71    2.81
   1  -8   3  188.09    5.98
   1  -8   3  190.07    6.22
   1  -8   3  181.50    7.06
  -1  -8  -4   54.37    3.70
   1  -8   4   50.77    2.72
  -1  -8  -5  244.43    8.91
   1  -8   5  252.09    7.38
  -1  -8  -5  265.60    7.80
  -1  -8  -5  261.40    9.19
   1  -8   5  264.40    8.96
  -1  -8  -5  263.85    8.21
  -1  -8  -6   99.53    4.36
  -1  -8  -6  103.91    4.92
  -1  -8  -6   92.94    3.99
   1  -8   6   87.97    3.60
  -1  -8  -6   91.63    5.01
  -1  -8  -6   95.89    3.81
   1  -8   6   93.72    4.89
  -1  -8  -7    4.38    1.35
   1  -8   7    3.40    1.44
  -1  -8  -7    2.54    0.95
  -1  -8  -7    3.79    1.14
  -1  -8  -8    4.00    0.96
  -1  -8  -8    4.08    0.93
  -1  -8  -9    2.71    0.79
  -1  -8 -10   25.11    1.43
   1  -7 -12  166.77    4.52
   1  -7 -11  165.88    5.00
   1  -7 -11  155.47    4.51
  -1  -7  11  159.77    4.45
   1  -7 -10   28.88    2.02
   1  -7 -10   27.90    1.82
  -1  -7  10   26.67    1.80
   1  -7  -9   67.20    2.97
  -1  -7   9   72.25    3.27
   1  -7  -8  206.52    6.18
  -1  -7   8  196.64    6.37
   1  -7  -7  205.64    6.57
   1  -7  -7  187.23    7.37
   1  -7  -7  198.03    6.19
  -1  -7   7  200.00    6.48
  -1  -7   6   39.75    2.65
   1  -7  -6   45.07    3.22
   1  -7  -6   46.14    2.65
  -1  -7   6   44.45    2.65
  -1  -7   6   39.82    3.22
   1  -7  -5  435.11   12.44
  -1  -7   5  440.62   11.49
   1  -7  -5  444.51   11.28
   1  -7  -4  146.35    5.76
  -1  -7   4  149.38    5.15
  -1  -7   4  141.45    5.87
   1  -7  -4  149.69    4.88
   1  -7  -3    7.18    1.03
  -1  -7   3    7.92    1.53
   1  -7  -3    8.22    1.15
  -1  -7   3    8.84    1.30
  -1  -7   3    7.75    1.06
  -1  -7   2   81.40    3.55
  -1  -7   2   81.88    4.00
   1  -7  -2   85.72    3.45
  -1  -7   2   80.31    3.53
  -1  -7   2   84.84    3.25
  -1  -7   2   82.40    3.74
  -1  -7   1  393.30    9.66
   1  -7  -1  387.63    9.90
  -1  -7   1  371.97   10.00
   1  -7   0  471.12   12.75
   1  -7   0  497.52   12.16
  -1  -7   0  511.04   11.94
   1  -7   1  250.33    7.97
   1  -7   1  262.15    7.36
  -1  -7  -1  264.42    7.18
  -1  -7  -2 1157.41   25.18
   1  -7   2 1150.34   25.21
  -1  -7  -2 1167.23   26.69
  -1  -7  -2 1091.63   25.56
  -1  -7  -3   47.73    3.18
  -1  -7  -3   44.44    2.78
   1  -7   3   47.27    2.49
  -1  -7  -4   72.34    4.16
  -1  -7  -4   76.52    3.78
   1  -7   4   67.71    3.97
   1  -7   4   68.33    3.11
   1  -7   5  383.09   10.02
   1  -7   5  396.25   11.65
  -1  -7  -5  390.28   11.90
  -1  -7  -5  374.43   10.95
  -1  -7  -5  386.94   10.27
  -1  -7  -6  300.78    9.73
   1  -7   6  320.25   10.08
  -1  -7  -6  291.47   10.23
  -1  -7  -6  318.37    8.84
   1  -7   6  310.23    8.46
  -1  -7  -7    5.51    1.38
  -1  -7  -7    3.34    1.48
  -1  -7  -7    5.62    1.12
  -1  -7  -7    5.02    1.15
   1  -7   7    4.50    1.05
   1  -7   7    5.87    1.72
  -1  -7  -8   15.22    1.62
  -1  -7  -8   15.11    1.59
  -1  -7  -9   70.39    3.16
  -1  -7  -9   72.07    3.12
  -1  -7  -9   64.35    3.34
  -1  -7 -10   24.49    1.75
  -1  -7 -10   28.42    1.71
  -1  -7 -10   28.55    1.75
  -1  -7 -11    2.00    0.51
  -1  -6  12  192.18    4.91
   1  -6 -11   36.52    1.89
  -1  -6  11   34.46    1.94
   1  -6 -10  297.78    8.56
   1  -6 -10  289.70    7.95
   1  -6  -9  495.58   12.31
  -1  -6   9  515.00   12.27
   1  -6  -8   64.79    3.03
   1  -6  -8   62.06    3.96
  -1  -6   8   62.38    2.98
  -1  -6   7   67.94    4.00
   1  -6  -7   66.07    3.01
   1  -6  -7   73.47    4.14
   1  -6  -7   69.45    3.36
  -1  -6   7   64.22    3.05
   1  -6  -6  104.46    4.86
  -1  -6   6  108.31    4.02
   1  -6  -6  102.94    4.09
  -1  -6   6  107.14    4.98
   1  -6  -5  244.86    7.96
   1  -6  -5  244.08    7.03
  -1  -6   5  250.85    7.03
   1  -6  -4  147.82    5.28
  -1  -6   4  128.92    4.50
  -1  -6   4  138.56    4.62
   1  -6  -4  135.77    4.44
  -1  -6   4  131.97    5.27
  -1  -6   3  458.03   11.47
   1  -6  -3  489.97   12.21
  -1  -6   2  156.49    4.53
  -1  -6   2  143.96    4.75
  -1  -6   1  978.80   21.23
   1  -6   0  206.86    5.81
  -1  -6   0  206.42    5.62
  -1  -6  -1  113.44    3.69
  -1  -6  -1  112.85    4.45
  -1  -6  -2  395.44    9.70
  -1  -6  -2  389.82   10.77
   1  -6   3   58.03    2.64
  -1  -6  -3   68.84    3.59
  -1  -6  -4  564.69   14.93
  -1  -6  -4  560.60   13.25
   1  -6   4  560.79   13.32
   1  -6   5   27.81    1.89
  -1  -6  -5   29.07    1.97
  -1  -6  -5   31.17    2.65
   1  -6   5   29.87    2.60
  -1  -6  -6  560.07   13.78
   1  -6   6  543.36   14.97
  -1  -6  -6  570.97   15.70
  -1  -6  -7   69.30    3.29
  -1  -6  -7   62.55    3.53
  -1  -6  -7   65.11    4.25
   1  -6   7   67.32    3.94
  -1  -6  -8  249.09    7.49
  -1  -6  -8  255.40    7.73
  -1  -6  -8  244.13    9.10
  -1  -6  -9   97.70    3.89
  -1  -6  -9   93.63    4.06
  -1  -6 -10   64.20    2.89
  -1  -6 -10   71.42    3.20
  -1  -6 -11  233.53    6.05
  -1  -6 -11  251.32    6.52
  -1  -6 -12   21.65    1.18
   1  -5 -13   10.01    0.96
   1  -5 -12   15.03    1.44
   1  -5 -11  115.85    3.94
   1  -5 -11  128.80    4.73
   1  -5 -10   66.23    2.99
   1  -5  -9  135.19    6.20
  -1  -5   9  145.36    4.98
  -1  -5   9  148.42    4.81
  -1  -5   8  116.69    4.55
   1  -5  -8  114.12    4.18
   1  -5  -8  118.31    4.06
   1  -5  -8  114.34    5.52
  -1  -5   8  121.43    4.27
   1  -5  -7  252.40    8.54
  -1  -5   7  251.67    7.35
   1  -5  -7  261.95    7.56
   1  -5  -7  241.55    7.02
  -1  -5   7  238.14    8.26
  -1  -5   7  248.25    7.14
   1  -5  -6   37.02    2.65
  -1  -5   6   30.26    1.88
   1  -5  -6   34.19    2.09
   1  -5  -6   32.61    1.89
   1  -5  -6   33.80    1.66
  -1  -5   6   33.14    2.66
  -1  -5   6   35.42    2.03
   1  -5  -5   71.57    3.00
  -1  -5   5   71.76    2.90
  -1  -5   5   69.22    2.67
   1  -5  -5   73.16    2.38
   1  -5  -5   74.93    3.59
  -1  -5   4  194.40    5.00
   1  -5  -4  198.25    6.26
   1  -5  -4  200.66    4.73
   1  -5  -3  191.18    5.94
   1  -5  -3  199.55    4.38
   1  -5  -2  334.46    8.63
  -1  -5   1  503.06   11.31
  -1  -5   0   18.74    1.15
  -1  -5  -1  215.50    5.50
  -1  -5  -1  205.98    6.23
  -1  -5  -2   53.76    1.43
  -1  -5  -2   61.39    2.34
  -1  -5  -2   62.64    2.96
  -1  -5  -3   65.77    1.93
  -1  -5  -3   62.59    3.21
  -1  -5  -4   17.18    1.00
  -1  -5  -4   17.41    1.85
   1  -5   5   71.45    3.70
  -1  -5  -5   77.72    3.17
  -1  -5  -5   72.06    2.59
  -1  -5  -5   75.65    3.11
  -1  -5  -5   73.20    3.91
  -1  -5  -6  109.64    4.13
   1  -5   6  112.67    4.91
  -1  -5  -6  109.81    3.68
  -1  -5  -6  103.68    5.08
  -1  -5  -7  246.23    7.28
  -1  -5  -7  225.06    7.37
  -1  -5  -7  242.50    8.78
  -1  -5  -7  247.29    6.81
   1  -5   7  247.84    8.15
   1  -5   8   58.68    2.80
  -1  -5  -8   58.24    4.01
  -1  -5  -8   58.95    2.81
  -1  -5  -8   65.01    3.33
  -1  -5  -9   68.94    3.49
  -1  -5  -9   73.09    3.31
  -1  -5 -10    3.10    1.01
  -1  -5 -10    2.43    0.85
  -1  -5 -11   34.99    1.87
  -1  -5 -12    3.38    0.67
   1  -4 -13  174.90    5.07
   1  -4 -12   68.68    3.15
   1  -4 -11   36.67    2.46
  -1  -4  11   37.92    2.41
   1  -4 -10  379.98   12.18
   1  -4 -10  398.12   10.36
  -1  -4  10  381.60   11.04
  -1  -4  10  397.55   10.62
   1  -4 -10  400.35   10.09
  -1  -4   9  426.69   10.83
   1  -4  -9  446.21   11.15
   1  -4  -9  422.48   12.99
  -1  -4   9  454.72   11.52
  -1  -4   9  431.05   11.89
  -1  -4   8  106.12    3.84
   1  -4  -8  100.83    3.77
   1  -4  -8   98.49    4.16
  -1  -4   8   94.22    4.14
   1  -4  -8  109.38    5.16
  -1  -4   8  104.51    4.08
   1  -4  -7  155.44    4.79
   1  -4  -7  158.82    4.76
  -1  -4   7  152.68    4.93
   1  -4  -7  156.90    6.09
   1  -4  -6 2364.45   47.82
  -1  -4   6 2253.31   48.20
   1  -4  -6 2383.10   49.80
   1  -4  -6 2256.57   48.43
   1  -4  -5   34.16    2.25
  -1  -4   4  813.88   18.09
   1  -4  -4  900.58   19.25
  -1  -4   3 2737.09   57.31
   1  -4  -3 2840.54   58.39
   1  -4  -3 2947.12   57.91
   1  -4  -2  427.21    9.56
   1  -4  -2  409.71    9.11
   1  -4  -1  307.92    7.64
  -1  -4   0 1768.14   37.03
  -1  -4   0 1760.69   36.25
  -1  -4  -1  599.06   13.24
  -1  -4  -1  598.56   12.44
  -1  -4  -2  480.27   10.86
  -1  -4  -2  482.69   10.20
  -1  -4  -2  483.83   11.71
  -1  -4  -3  563.74   12.06
  -1  -4  -3  549.59   13.64
  -1  -4  -4   94.09    2.87
  -1  -4  -4   89.90    3.94
  -1  -4  -5  264.87    7.31
  -1  -4  -5  282.47    8.60
  -1  -4  -5  288.51    7.02
  -1  -4  -5  267.21    7.25
   1  -4   6   64.15    3.47
  -1  -4  -6   79.36    4.14
  -1  -4  -6   73.34    3.10
  -1  -4  -6   79.45    2.98
  -1  -4  -6   69.31    3.68
  -1  -4  -7   10.15    1.22
  -1  -4  -7   11.30    1.34
   1  -4   7   11.70    1.74
  -1  -4  -7   11.00    1.86
  -1  -4  -8  199.98    6.28
  -1  -4  -8  205.72    6.26
  -1  -4  -8  190.47    7.86
  -1  -4  -8  205.86    6.72
  -1  -4  -9  196.00    6.15
  -1  -4  -9  191.97    6.11
  -1  -4  -9  187.84    7.88
   1  -4   9  191.49    6.18
  -1  -4 -10  238.36    6.98
  -1  -4 -10  241.23    7.07
   1  -4  10  237.23    7.11
  -1  -4 -11  140.82    4.50
  -1  -4 -11  148.88    5.12
  -1  -4 -12   34.81    1.82
   1  -3 -13    3.86    0.83
   1  -3 -12  108.27    4.23
  -1  -3  12  106.71    4.18
   1  -3 -11   24.56    2.07
  -1  -3  11   29.13    2.29
   1  -3 -10   48.97    3.71
   1  -3 -10   55.17    2.82
  -1  -3  10   53.94    3.32
  -1  -3  10   47.98    2.93
   1  -3 -10   46.34    3.57
   1  -3  -9  200.64    7.78
   1  -3  -9  219.71    8.03
   1  -3  -9  211.59    6.35
  -1  -3   9  198.58    6.87
  -1  -3   9  200.96    6.62
  -1  -3   9  206.59    6.05
  -1  -3   8  144.11    4.68
   1  -3  -8  142.20    6.00
   1  -3  -8  152.63    5.20
   1  -3  -8  153.54    4.82
  -1  -3   8  142.97    5.04
   1  -3  -8  150.63    6.13
   1  -3  -7  156.82    5.13
  -1  -3   7  149.78    4.71
   1  -3  -7  156.90    5.97
   1  -3  -6   61.39    3.19
   1  -3  -5 1343.80   29.35
   1  -3  -4  207.01    5.87
   1  -3  -3    7.74    0.89
   1  -3  -3    8.07    0.76
   1  -3  -2  992.09   21.34
  -1  -3   2  999.39   20.70
   1  -3  -2 1021.39   21.04
   1  -3  -1  151.22    3.92
  -1  -3   1  143.22    3.18
   1  -3  -1  143.78    3.67
  -1  -3   0   68.98    2.37
  -1  -3   0   64.91    1.90
  -1  -3  -1  183.76    4.97
  -1  -3  -1  182.06    4.39
  -1  -3  -1  182.03    4.01
  -1  -3  -2  121.87    3.98
  -1  -3  -2  127.72    3.10
  -1  -3  -3 4143.07   84.08
  -1  -3  -3 4066.98   82.76
  -1  -3  -4  179.14    5.87
  -1  -3  -4  193.62    4.91
  -1  -3  -5  325.47    9.50
  -1  -3  -5  345.23    8.26
  -1  -3  -6  611.27   15.86
  -1  -3  -6  591.94   14.26
  -1  -3  -6  641.27   14.24
   1  -3   7   33.81    2.45
  -1  -3  -7   36.10    2.74
  -1  -3  -7   36.33    2.96
  -1  -3  -7   32.53    2.09
  -1  -3  -8   15.28    2.16
  -1  -3  -8   18.12    1.58
  -1  -3  -8   16.54    2.08
  -1  -3  -8   16.41    1.59
  -1  -3  -9  148.21    5.57
  -1  -3  -9  135.68    6.59
  -1  -3  -9  155.51    6.57
  -1  -3  -9  156.32    5.21
  -1  -3  -9  151.10    5.28
  -1  -3 -10    0.58    1.18
  -1  -3 -10    1.23    0.75
  -1  -3 -10    1.16    0.89
   1  -3  10    0.26    0.98
  -1  -3 -11    5.44    0.93
  -1  -3 -11    5.91    1.13
  -1  -3 -11    5.51    1.16
   1  -3  11    6.64    1.28
  -1  -3 -12   32.35    1.82
   1  -3  12   30.28    1.90
  -1  -3 -12   32.67    1.82
   1  -2 -14   16.09    1.04
  -1  -2  14   14.29    1.17
   1  -2 -13    4.59    0.92
   1  -2 -12   11.30    1.42
  -1  -2  12   11.38    1.56
  -1  -2  11   42.04    2.78
   1  -2 -11   33.32    3.05
   1  -2 -11   37.55    2.55
  -1  -2  10  252.86    8.55
   1  -2 -10  283.35    8.27
  -1  -2  10  276.34    8.32
   1  -2 -10  267.63    9.45
   1  -2 -10  260.80    9.49
   1  -2 -10  268.98    7.90
  -1  -2   9   27.51    2.20
   1  -2  -9   25.59    2.56
   1  -2  -9   26.14    2.59
   1  -2  -9   28.19    1.97
  -1  -2   8   81.35    3.55
   1  -2  -8   82.94    4.27
   1  -2  -8   84.34    4.21
   1  -2  -7 1110.21   24.72
   1  -2  -7 1155.22   25.94
   1  -2  -6 1488.85   32.54
   1  -2  -5  716.12   16.42
   1  -2  -4 1378.28   29.29
   1  -2  -3 7052.72  142.45
  -1  -2   2 8162.68  161.88
   1  -2  -2 7894.13  162.20
  -1  -2   1 3540.36   71.63
   1  -2  -1 3567.12   71.84
   1  -2  -1 3592.56   72.00
  -1  -2   0  396.87    8.04
  -1  -2   0  375.96    8.20
  -1  -2  -1  853.20   17.60
  -1  -2  -1  827.72   16.84
  -1  -2  -1  797.90   17.02
  -1  -2  -2  632.81   13.25
  -1  -2  -2  626.36   14.04
  -1  -2  -3 1911.91   38.92
  -1  -2  -3 1874.70   39.82
  -1  -2  -4  168.36    4.41
  -1  -2  -4  161.77    5.20
  -1  -2  -5  421.42    9.83
  -1  -2  -5  416.17   10.97
  -1  -2  -6  295.56    7.55
  -1  -2  -6  284.32    8.72
  -1  -2  -7   52.92    3.24
  -1  -2  -7   57.72    2.61
  -1  -2  -7   51.16    2.45
  -1  -2  -7   54.83    3.49
  -1  -2  -8   41.09    2.56
  -1  -2  -8   41.41    2.29
  -1  -2  -8   43.88    2.43
  -1  -2  -8   39.24    3.23
  -1  -2  -8   40.63    3.04
  -1  -2  -9   47.42    3.49
  -1  -2  -9   44.13    2.45
  -1  -2  -9   44.83    2.59
  -1  -2  -9   43.07    3.61
  -1  -2  -9   46.17    2.84
  -1  -2 -10   11.67    1.89
  -1  -2 -10   12.07    1.31
  -1  -2 -10   12.15    1.55
  -1  -2 -10   10.51    1.96
   1  -2  10   11.39    1.59
  -1  -2 -11   59.49    3.14
  -1  -2 -11   57.89    3.79
   1  -2  11   65.14    3.28
  -1  -2 -12   14.47    1.37
  -1  -2 -12   13.27    1.22
   1  -2  12   13.22    1.46
  -1  -2 -13   34.80    1.67
   1  -1 -14   54.68    2.21
  -1  -1  14   66.34    2.62
  -1  -1  13   52.49    2.77
   1  -1 -12  217.02    8.16
   1  -1 -12  226.08    6.85
   1  -1 -11  242.59    7.41
   1  -1 -11  224.30    8.72
   1  -1 -11  239.35    8.76
  -1  -1  11  228.96    8.10
  -1  -1  10   46.82    2.92
   1  -1 -10   48.60    2.83
   1  -1 -10   44.55    3.48
   1  -1 -10   48.64    3.64
   1  -1  -9  490.90   13.85
   1  -1  -9  507.32   13.84
  -1  -1   8  335.90    8.58
   1  -1  -8  338.40    9.94
  -1  -1   7   73.42    2.85
   1  -1  -7   74.23    3.53
   1  -1  -6   34.26    2.10
   1  -1  -5  178.40    5.22
   1  -1  -5  180.61    5.10
   1  -1  -4  844.28   17.97
   1  -1  -4  810.34   17.81
   1  -1  -3 4634.61   93.77
   1  -1  -2   72.08    2.06
   1  -1  -2   78.55    1.99
   1  -1  -1   51.71    1.35
  -1  -1   1   50.68    1.38
   1  -1  -1   50.63    1.36
  -1  -1   1   53.84    1.27
  -1  -1   0 1724.39   35.16
  -1  -1   0 1772.44   35.20
  -1  -1  -1 7826.92  157.25
  -1  -1  -2 3672.54   74.63
  -1  -1  -3 2524.40   52.06
  -1  -1  -4  240.48    6.57
  -1  -1  -5 1562.54   33.83
  -1  -1  -6  123.47    4.56
  -1  -1  -6  127.87    4.92
  -1  -1  -7   29.75    1.75
  -1  -1  -7   31.12    2.05
  -1  -1  -7   29.80    2.48
  -1  -1  -7   32.22    2.34
  -1  -1  -8  149.70    5.30
  -1  -1  -8  144.35    6.27
  -1  -1  -8  161.60    6.24
  -1  -1  -8  146.21    4.77
  -1  -1  -9  108.00    4.44
  -1  -1  -9  101.84    5.09
  -1  -1  -9   93.27    3.69
  -1  -1  -9   95.47    5.28
  -1  -1 -10   60.42    4.28
  -1  -1 -10   74.17    3.64
  -1  -1 -10   64.63    4.18
  -1  -1 -11   50.21    2.87
  -1  -1 -11   54.89    2.69
  -1  -1 -11   47.59    3.47
  -1  -1 -12   43.57    2.06
  -1  -1 -12   39.80    2.85
   1  -1  13   12.74    1.23
   1   0 -14    0.89    0.54
  -1   0  13    0.77    0.93
   1   0 -13    0.88    0.93
  -1   0  12   16.17    1.86
   1   0 -12   15.71    2.07
   1   0 -12   15.08    1.51
   1   0 -11    0.08    0.82
  -1   0  11   -0.10    1.02
   1   0 -11    0.30    1.11
   1   0 -11    0.48    1.19
  -1   0  11    0.62    0.98
   1   0 -10  152.52    5.34
   1   0 -10  147.92    6.64
  -1   0  10  157.19    5.84
   1   0 -10  151.27    5.38
   1   0 -10  163.55    6.72
   1   0  -9    0.16    0.76
   1   0  -9    1.08    0.75
  -1   0   9    0.27    0.70
  -1   0   9    0.54    0.89
   1   0  -9    0.67    1.06
   1   0  -8   32.36    2.54
   1   0  -8   37.11    2.45
  -1   0   8   33.86    1.98
   1   0  -8   31.98    2.43
   1   0  -7   16.69    1.55
   1   0  -6  262.20    7.15
   1   0  -5    4.26    0.74
   1   0  -4    1.46    0.55
   1   0  -3   34.29    1.34
   1   0  -2   37.98    1.18
  -1   0   1    0.06    0.19
  -1   0   0  106.22    2.41
  -1   0   0  114.77    2.59
  -1   0  -1  164.87    3.78
  -1   0  -1  155.35    3.56
  -1   0  -2   22.22    1.07
  -1   0  -2   21.62    0.90
  -1   0  -3    4.86    0.64
  -1   0  -3    3.39    0.63
  -1   0  -3    3.36    0.53
  -1   0  -4  150.80    4.43
  -1   0  -4  151.83    4.05
  -1   0  -5   20.60    1.53
  -1   0  -5   20.59    1.26
  -1   0  -6    1.09    0.70
  -1   0  -6    2.37    0.63
  -1   0  -7   18.02    1.92
   1   0   7   18.44    1.35
  -1   0  -7   16.33    1.29
  -1   0  -7   15.90    1.73
  -1   0  -7   17.31    1.45
  -1   0  -7   18.18    1.55
  -1   0  -8    3.34    1.01
  -1   0  -8    3.77    1.22
  -1   0  -8    2.88    1.19
  -1   0  -8    5.31    1.27
  -1   0  -8    6.96    1.10
  -1   0  -9    0.39    0.92
  -1   0  -9    1.08    0.82
  -1   0  -9    0.18    0.77
  -1   0  -9    0.32    1.20
  -1   0 -10   10.83    1.48
  -1   0 -10   14.28    1.57
  -1   0 -10   12.99    2.13
  -1   0 -10   13.04    1.58
   1   0  11    6.36    1.34
  -1   0 -11    6.49    1.01
  -1   0 -12    1.06    0.76
   1   0  12   -0.47    0.93
  -1   0 -13   36.57    1.83
   1   0  13   36.59    1.98
   1   1 -14   56.32    2.20
   1   1 -13   55.03    3.26
  -1   1  13   54.42    2.83
   1   1 -12  220.77    8.02
   1   1 -12  215.00    7.16
  -1   1  12  226.53    7.24
   1   1 -11  246.53    8.81
   1   1 -11  219.69    8.58
   1   1 -11  234.99    6.96
  -1   1  11  226.86    8.07
  -1   1  11  238.81    7.70
   1   1 -10   46.65    2.65
   1   1 -10   42.89    3.41
   1   1 -10   43.40    2.52
  -1   1  10   48.17    3.04
  -1   1  10   45.94    2.52
   1   1  -9  516.46   12.46
  -1   1   9  499.99   12.94
   1   1  -9  498.63   12.37
   1   1  -9  512.08   13.68
   1   1  -9  478.18   13.62
  -1   1   9  491.62   12.25
   1   1  -8  301.40    8.13
  -1   1   8  310.04    8.14
   1   1  -8  320.46    9.23
   1   1  -8  301.99    9.15
   1   1  -7  100.29    3.90
  -1   1   7   86.41    3.24
   1   1  -6   38.25    2.07
   1   1  -5  117.02    3.70
   1   1  -4  815.98   17.56
   1   1  -3 4412.32   89.16
  -1   1   2   83.68    2.11
  -1   1   1   67.28    1.70
  -1   1   0 1765.14   35.41
  -1   1   0 1739.06   35.26
  -1   1  -2 3534.67   71.58
  -1   1  -2 3537.20   71.39
  -1   1  -3 2607.10   51.70
  -1   1  -3 2509.48   51.96
  -1   1  -3 2480.36   51.48
  -1   1  -4  231.46    6.54
  -1   1  -4  271.99    6.21
  -1   1  -5 1652.33   35.57
  -1   1  -5 1675.44   34.80
  -1   1  -6   99.40    3.98
  -1   1  -6   97.31    3.35
  -1   1  -7   31.21    2.38
  -1   1  -7   34.96    1.99
  -1   1  -7   33.42    2.05
   1   1   7   28.19    1.70
  -1   1  -7   32.17    2.36
   1   1   8  159.84    4.84
  -1   1  -8  151.57    5.19
  -1   1  -8  155.62    5.29
  -1   1  -8  139.14    5.85
  -1   1  -8  151.84    5.98
  -1   1  -9   85.79    4.20
  -1   1  -9   89.35    3.51
  -1   1  -9   86.28    4.55
  -1   1  -9   87.09    3.76
  -1   1  -9   85.28    3.81
  -1   1  -9   93.35    4.68
  -1   1  -9   88.38    4.91
  -1   1 -10   68.67    4.51
  -1   1 -10   75.12    3.50
  -1   1 -10   71.24    3.71
   1   1  11   53.46    3.09
  -1   1 -12   45.32    2.44
   1   1  12   46.94    2.65
  -1   1 -13   13.06    1.08
   1   1  13   13.35    1.26
   1   2 -14    9.98    0.84
  -1   2  14   10.03    1.00
   1   2 -13    3.84    1.13
   1   2 -12    9.16    1.50
   1   2 -12    8.70    1.65
  -1   2  12    9.67    1.51
  -1   2  11   43.59    2.86
  -1   2  11   41.51    2.36
   1   2 -11   47.29    3.39
  -1   2  10  258.61    8.55
  -1   2  10  264.80    8.23
   1   2 -10  266.43    8.88
  -1   2  10  265.16    7.55
   1   2 -10  267.70    7.73
   1   2 -10  244.59    8.78
   1   2  -9   19.41    2.09
  -1   2   9   21.25    2.01
   1   2  -9   25.95    1.84
  -1   2   9   21.06    1.70
   1   2  -9   21.05    2.24
   1   2  -8   84.81    3.96
  -1   2   8   85.65    3.65
  -1   2   8   84.22    3.33
   1   2  -8   75.66    3.90
   1   2  -8   82.43    3.23
   1   2  -7 1158.11   26.04
   1   2  -6 1439.80   31.16
   1   2  -5  691.38   15.55
   1   2  -4 1277.90   26.94
  -1   2   3 6587.35  132.58
  -1   2   1 3627.10   73.77
  -1   2   1 3665.38   73.47
  -1   2   0  422.18    8.56
   1   2   0  405.84    8.57
  -1   2   0  419.94    8.92
  -1   2  -1  802.51   16.66
  -1   2  -1  794.98   16.35
  -1   2  -2  596.66   12.64
  -1   2  -2  612.25   12.85
   1   2   2  599.93   12.35
  -1   2  -3 1728.06   35.52
  -1   2  -3 1724.83   35.44
  -1   2  -4  117.98    3.37
  -1   2  -4  118.66    3.90
  -1   2  -4  121.73    3.40
  -1   2  -5  399.02   10.12
  -1   2  -5  397.90    9.36
  -1   2  -6  265.38    7.71
  -1   2  -6  255.69    6.79
  -1   2  -7   61.68    2.75
   1   2   7   59.99    2.56
  -1   2  -7   61.66    2.82
  -1   2  -7   63.05    3.38
  -1   2  -7   62.08    3.36
   1   2   8   40.70    2.20
  -1   2  -8   45.00    3.09
  -1   2  -8   46.12    2.50
  -1   2  -8   49.59    3.18
   1   2   9   50.47    2.49
  -1   2  -9   50.80    3.26
  -1   2  -9   49.06    3.36
  -1   2  -9   47.11    2.66
  -1   2  -9   45.58    3.30
  -1   2 -10   12.54    1.84
  -1   2 -10   12.86    1.79
   1   2  10   11.88    1.69
  -1   2 -10   10.40    1.79
  -1   2 -10   14.30    2.18
  -1   2 -11   57.16    3.18
  -1   2 -11   66.36    3.92
   1   2  11   67.11    3.37
  -1   2 -12   14.74    1.38
  -1   2 -12   15.24    1.80
   1   2  12   17.02    1.62
  -1   2 -13   35.16    1.66
  -1   2 -13   34.44    2.12
   1   3 -14   10.15    0.99
   1   3 -13    3.82    0.78
   1   3 -13    2.61    0.95
  -1   3  12   95.79    4.04
   1   3 -12   95.63    4.38
   1   3 -12  105.61    4.82
  -1   3  11   31.40    2.40
  -1   3  11   29.60    1.98
   1   3 -11   30.66    2.67
   1   3 -10   53.00    2.77
  -1   3  10   52.68    2.71
  -1   3  10   51.89    3.11
   1   3 -10   48.53    3.30
  -1   3  10   51.27    3.32
   1   3 -10   49.85    3.47
   1   3  -9  189.13    6.99
  -1   3   9  206.01    6.66
   1   3  -9  191.97    6.01
   1   3  -9  188.18    7.06
  -1   3   9  200.68    6.85
  -1   3   9  200.34    6.15
   1   3  -8  124.49    5.02
  -1   3   8  119.26    4.54
  -1   3   8  121.51    4.31
   1   3  -8  121.27    4.15
   1   3  -8  123.06    5.07
   1   3  -7  159.81    5.56
   1   3  -6   64.73    2.94
   1   3  -5 1277.12   27.52
  -1   3   4  220.94    5.36
  -1   3   3    5.71    0.57
  -1   3   2 1083.94   22.29
  -1   3   1  150.97    3.34
   1   3  -1  158.29    3.54
  -1   3   1  150.13    3.90
   1   3   0   67.44    1.76
  -1   3   0   64.59    2.03
  -1   3  -1  176.22    4.24
  -1   3  -1  165.34    3.71
  -1   3  -2  154.21    3.85
   1   3   2  146.98    3.45
  -1   3  -2  157.02    3.61
  -1   3  -3 3823.91   76.86
  -1   3  -3 3761.53   76.77
  -1   3  -4  181.00    4.59
  -1   3  -4  186.89    4.75
  -1   3  -5  292.38    8.28
  -1   3  -5  307.25    7.48
  -1   3  -6  604.18   13.76
  -1   3  -6  575.76   14.28
  -1   3  -6  613.59   14.90
  -1   3  -7   40.59    2.20
  -1   3  -7   39.36    2.71
  -1   3  -7   37.42    2.66
   1   3   7   35.20    1.98
  -1   3  -8   14.67    1.43
  -1   3  -8   14.72    1.93
   1   3   8   12.00    1.29
  -1   3  -8   14.17    1.95
  -1   3  -9  155.96    5.34
   1   3   9  167.27    5.12
  -1   3  -9  154.78    6.28
  -1   3  -9  155.50    6.41
  -1   3  -9  152.78    6.40
  -1   3 -10    0.26    1.06
   1   3  10    1.91    1.05
  -1   3 -10    1.84    1.16
   1   3  11    4.90    1.20
  -1   3 -11    4.78    1.09
  -1   3 -11    4.54    1.18
  -1   3 -12   24.66    2.11
   1   3  12   25.61    1.81
  -1   3 -12   24.36    1.58
  -1   3 -13    2.94    0.78
   1   4 -13  158.30    5.11
   1   4 -13  161.40    4.88
  -1   4  13  148.73    4.36
   1   4 -12   74.66    3.76
   1   4 -12   60.84    3.37
  -1   4  11   23.77    2.04
   1   4 -11   25.27    2.48
  -1   4  11   27.73    1.88
   1   4 -10  407.70   12.14
  -1   4  10  425.97   10.88
   1   4 -10  412.45   12.05
  -1   4  10  426.35   11.38
   1   4  -9  422.61   12.04
  -1   4   9  413.06   11.54
  -1   4   9  424.82   10.90
   1   4  -9  418.97   11.99
   1   4  -9  405.11   10.55
  -1   4   9  427.23   11.28
  -1   4   8   99.88    4.25
   1   4  -8  105.59    4.72
  -1   4   8   99.17    4.05
   1   4  -8  106.17    4.64
   1   4  -8  100.76    3.66
  -1   4   7  144.18    5.07
   1   4  -7  160.30    5.69
  -1   4   7  154.16    4.99
   1   4  -7  147.63    5.50
   1   4  -7  146.61    5.18
   1   4  -7  152.43    4.55
   1   4  -6 2304.55   47.39
  -1   4   6 2261.28   46.95
   1   4  -6 2182.95   46.01
  -1   4   6 2204.73   46.64
  -1   4   5   32.36    1.55
  -1   4   4  891.18   19.11
  -1   4   4  903.14   19.19
  -1   4   3 2840.89   58.27
  -1   4   3 2868.43   58.06
  -1   4   2  435.56    9.28
  -1   4   2  463.63   10.13
  -1   4   1  303.89    7.20
   1   4  -1  305.06    6.77
  -1   4   0 1668.08   34.03
   1   4   0 1631.62   33.60
   1   4   1  556.19   11.10
  -1   4  -1  573.18   11.46
   1   4   2  485.17   10.14
  -1   4  -2  463.36    9.98
  -1   4  -3  522.43   11.46
   1   4   3  525.92   11.17
  -1   4  -3  522.42   11.31
  -1   4  -4   79.93    2.54
  -1   4  -5  257.58    7.85
  -1   4  -5  251.82    6.42
  -1   4  -6   85.24    3.91
  -1   4  -6   80.31    3.61
  -1   4  -6   88.64    3.14
  -1   4  -7   31.88    1.88
   1   4   7   31.46    1.92
  -1   4  -7   37.19    2.65
  -1   4  -7   28.49    2.19
  -1   4  -7   34.82    2.60
  -1   4  -8  198.17    7.31
   1   4   8  205.30    5.99
  -1   4  -8  208.44    7.40
  -1   4  -8  185.78    5.94
  -1   4  -8  203.22    7.24
   1   4   9  186.00    6.21
  -1   4  -9  178.80    7.04
  -1   4  -9  196.26    7.23
  -1   4  -9  193.12    7.21
  -1   4 -10  235.32    7.84
  -1   4 -10  223.71    7.89
   1   4  10  239.89    7.13
  -1   4 -10  215.93    6.69
   1   4  11  163.66    5.30
  -1   4 -11  165.00    5.05
  -1   4 -11  163.39    5.76
  -1   4 -12   38.72    2.38
  -1   4 -12   34.95    1.63
  -1   4 -13   63.63    2.49
   1   5 -13   12.42    1.12
   1   5 -13   10.66    1.12
   1   5 -12   17.61    1.77
  -1   5  11  128.76    4.28
  -1   5  11  126.99    4.61
   1   5 -10   61.33    3.83
  -1   5  10   64.17    3.06
   1   5 -10   64.85    3.73
   1   5  -9  148.35    5.97
  -1   5   9  150.15    5.26
   1   5  -9  157.40    6.52
   1   5  -9  163.71    6.23
   1   5  -8  119.75    5.14
   1   5  -8  127.18    5.27
  -1   5   7  264.77    7.44
   1   5  -7  244.77    7.68
   1   5  -7  257.67    8.04
  -1   5   6   38.48    2.21
  -1   5   6   35.71    2.32
   1   5  -6   39.46    2.45
  -1   5   5   72.06    3.07
  -1   5   5   80.13    2.77
  -1   5   5   76.46    3.26
  -1   5   4  184.74    4.97
  -1   5   4  185.69    5.39
  -1   5   3  206.65    5.39
  -1   5   3  208.25    5.70
  -1   5   2  329.84    8.03
  -1   5   1  506.03   11.48
  -1   5   0   18.48    1.16
   1   5   0   19.60    0.98
  -1   5  -1  219.57    5.47
   1   5   1  198.25    5.06
   1   5   2   57.80    1.89
   1   5   2   55.33    2.06
   1   5   3   60.65    1.94
  -1   5  -4   16.95    1.76
  -1   5  -5   77.25    3.90
  -1   5  -5   77.04    3.38
   1   5   5   77.76    3.18
  -1   5  -6  119.87    5.23
  -1   5  -6  122.72    5.02
  -1   5  -6  119.73    4.69
  -1   5  -7  249.96    8.38
  -1   5  -7  230.37    7.49
  -1   5  -7  241.46    8.14
  -1   5  -8   68.93    3.92
  -1   5  -8   67.68    3.90
  -1   5  -9   76.32    4.14
  -1   5 -10    2.58    1.11
  -1   5 -10    2.59    1.14
  -1   5 -11   36.69    2.45
  -1   5 -11   37.34    2.36
  -1   5 -12    3.41    0.72
  -1   5 -12    3.13    0.83
   1   6 -12  232.62    6.54
   1   6 -12  209.23    6.36
  -1   6  11   33.66    2.16
   1   6 -11   33.79    2.49
  -1   6  11   33.59    1.84
  -1   6  10  283.32    7.73
   1   6 -10  272.61    8.88
   1   6 -10  267.63    8.47
   1   6  -9  542.89   14.77
  -1   6   9  518.16   13.16
   1   6  -9  535.27   14.18
   1   6  -8   64.09    3.56
  -1   6   8   55.03    3.28
   1   6  -8   56.41    3.39
   1   6  -8   62.05    3.88
  -1   6   7   53.23    3.08
   1   6  -7   56.75    3.13
  -1   6   7   55.88    2.91
   1   6  -7   56.50    3.22
   1   6  -7   58.12    3.60
   1   6  -6  105.34    4.90
  -1   6   6  109.89    4.40
  -1   6   6  117.66    4.58
  -1   6   6  115.04    4.30
   1   6  -6  115.13    4.69
   1   6  -6  114.39    4.48
   1   6  -5  245.42    7.16
  -1   6   5  251.46    6.57
  -1   6   5  249.06    7.41
  -1   6   5  241.99    7.13
  -1   6   5  243.32    7.09
   1   6  -5  239.73    7.76
   1   6  -4  137.65    5.01
  -1   6   4  131.79    4.48
  -1   6   4  137.57    4.13
  -1   6   4  126.45    4.73
  -1   6   3  480.73   11.48
  -1   6   3  477.92   11.19
  -1   6   2  121.24    3.92
  -1   6   1  986.06   21.41
   1   6   0  154.74    4.16
  -1   6   0  162.36    4.60
   1   6   1  145.88    3.99
   1   6   2  404.86    9.46
   1   6   2  403.59    9.24
  -1   6  -3   69.37    3.32
   1   6   3   70.17    2.65
  -1   6  -3   69.88    2.98
   1   6   3   64.70    2.94
  -1   6  -4  569.18   14.61
   1   6   4  580.94   13.46
  -1   6  -4  562.94   13.92
   1   6   4  574.32   13.81
  -1   6  -5   32.20    2.58
   1   6   5   33.64    2.06
  -1   6  -5   31.84    2.28
   1   6   5   36.04    2.24
  -1   6  -6  517.09   13.88
   1   6   6  492.77   12.92
  -1   6  -6  518.34   13.40
  -1   6  -7   49.88    3.05
  -1   6  -7   50.48    3.29
  -1   6  -7   49.12    3.38
  -1   6  -8  262.25    8.51
  -1   6  -8  241.51    8.43
  -1   6  -8  259.92    8.72
  -1   6  -9   88.77    4.34
  -1   6  -9   90.43    4.40
  -1   6 -10   56.73    3.15
  -1   6 -11  246.39    7.02
  -1   6 -12   24.98    1.49
  -1   6 -12   21.84    1.24
   1   7 -12  149.35    4.31
   1   7 -12  165.68    4.60
  -1   7  11  179.51    5.32
  -1   7  11  164.84    4.53
   1   7 -11  168.94    5.49
   1   7 -10   26.32    2.02
  -1   7  10   25.78    1.72
   1   7 -10   24.84    2.18
   1   7  -9   83.34    4.00
  -1   7   9   90.36    3.66
   1   7  -9   84.15    4.24
   1   7  -8  164.16    6.05
   1   7  -8  156.34    6.33
  -1   7   7  203.07    6.38
  -1   7   7  193.23    6.55
   1   7  -7  199.14    6.64
   1   7  -7  190.04    7.14
   1   7  -6   54.20    3.40
  -1   7   6   54.51    2.98
  -1   7   6   58.20    2.98
  -1   7   6   58.03    3.19
   1   7  -6   57.94    3.09
   1   7  -6   53.22    3.17
   1   7  -5  439.12   12.10
  -1   7   5  444.43   11.85
  -1   7   5  439.40   11.43
   1   7  -5  440.83   11.51
  -1   7   5  447.02   11.42
   1   7  -4  133.92    5.09
  -1   7   4  137.11    5.15
  -1   7   4  141.04    4.77
  -1   7   4  140.16    4.43
   1   7  -4  139.44    4.77
  -1   7   3    5.22    0.88
   1   7  -3    5.63    0.93
  -1   7   3    5.60    0.91
   1   7  -2   93.09    3.45
  -1   7   2  104.72    4.19
  -1   7   2   95.84    3.50
   1   7  -1  361.12    9.88
  -1   7   1  375.79   10.28
  -1   7   1  386.41    9.38
  -1   7   0  485.57   12.76
  -1   7   0  500.67   11.78
  -1   7  -1  276.30    7.59
  -1   7  -1  277.62    7.57
  -1   7  -2 1117.57   25.36
  -1   7  -2 1151.00   25.14
  -1   7  -3   40.66    2.39
  -1   7  -3   41.36    2.64
   1   7   3   40.77    2.49
  -1   7  -4   65.14    3.21
  -1   7  -4   65.12    3.56
   1   7   4   68.22    3.27
  -1   7  -5  410.17   11.11
  -1   7  -5  398.39   11.64
   1   7   5  417.89   10.89
  -1   7  -6  338.80   10.49
  -1   7  -6  357.83    9.94
  -1   7  -6  326.73   10.22
  -1   7  -7    4.44    1.40
  -1   7  -7    4.32    1.23
  -1   7  -7    5.09    1.21
  -1   7  -8   23.43    2.26
  -1   7  -8   22.98    2.15
  -1   7  -9   74.20    3.73
  -1   7  -9   73.29    3.69
  -1   7 -10   21.89    1.78
  -1   7 -10   21.49    1.78
  -1   8  11   37.93    1.86
   1   8 -11   33.22    1.75
   1   8 -10   26.87    1.91
  -1   8  10   30.11    1.57
  -1   8   9    1.11    0.74
   1   8  -9    0.93    0.74
   1   8  -9    1.87    0.96
   1   8  -8   11.42    1.50
   1   8  -8   10.94    1.63
   1   8  -7   73.87    3.61
   1   8  -7   76.51    3.93
  -1   8   7   81.20    3.45
   1   8  -6   33.15    2.54
  -1   8   6   30.16    2.39
   1   8  -6   29.54    2.21
  -1   8   6   24.99    2.01
   1   8  -5   28.76    2.32
  -1   8   5   35.09    2.30
   1   8  -5   33.26    2.32
  -1   8   5   31.80    2.45
  -1   8   4  134.20    5.02
  -1   8   4  144.96    5.49
   1   8  -4  138.64    4.93
  -1   8   3   19.44    1.61
   1   8  -3   20.89    1.69
  -1   8   3   22.65    1.62
   1   8  -2   64.22    3.38
   1   8  -2   66.25    2.96
  -1   8   2   65.75    2.89
  -1   8   1   38.65    2.65
   1   8  -1   33.68    2.32
   1   8  -1   36.01    2.10
  -1   8   1   35.22    2.02
  -1   8   0   16.72    1.91
  -1   8  -1   11.81    1.70
  -1   8  -1   11.37    1.33
  -1   8  -2   56.39    3.45
  -1   8  -2   50.59    2.78
  -1   8  -2   51.24    2.78
   1   8   3  181.60    6.11
  -1   8  -3  173.94    6.06
  -1   8  -3  175.29    5.92
   1   8   4   54.97    2.98
  -1   8  -4   46.29    2.98
  -1   8  -4   48.64    2.85
   1   8   5  270.05    8.02
  -1   8  -5  265.40    8.56
  -1   8  -5  281.33    8.38
  -1   8  -6   84.52    4.24
  -1   8  -6   89.18    4.36
  -1   8  -6   90.49    4.12
  -1   8  -7    3.64    1.15
  -1   8  -7    4.94    1.14
  -1   8  -8    3.21    1.05
  -1   8  -8    3.97    1.07
  -1   8  -9    2.58    0.87
  -1   8  -9    2.53    0.88
  -1   8 -10   24.76    1.59
  -1   8 -10   24.61    1.57
   1   9 -10   16.14    1.31
   1   9 -10   15.46    1.12
   1   9  -9  103.69    3.71
  -1   9   9  103.12    3.31
   1   9  -8   64.54    3.07
   1   9  -7    7.39    1.26
   1   9  -7   10.27    1.36
   1   9  -7    7.27    1.18
   1   9  -6   11.13    1.46
  -1   9   6    9.47    1.21
   1   9  -6    8.18    1.26
  -1   9   6   10.82    1.53
  -1   9   5  298.01    8.44
   1   9  -5  297.99    8.70
  -1   9   5  314.54    9.22
  -1   9   4  501.00   12.99
   1   9  -4  510.71   12.95
   1   9  -4  508.69   14.03
   1   9  -3   18.35    1.68
  -1   9   3   19.62    2.00
   1   9  -3   21.28    2.11
   1   9  -2  336.07    9.05
   1   9  -2  324.60    9.61
   1   9  -1  559.40   14.49
   1   9  -1  599.05   14.17
  -1   9   0  126.76    5.35
  -1   9   0  127.61    4.76
   1   9   0  134.80    4.69
  -1   9  -1  184.63    6.14
  -1   9  -1  194.11    7.00
  -1   9  -2  518.66   13.07
  -1   9  -2  501.54   14.09
   1   9   3  238.73    7.34
  -1   9  -3  222.77    8.07
  -1   9  -3  224.87    7.02
  -1   9  -3  221.64    7.13
   1   9   4   30.10    2.21
  -1   9  -4   28.52    2.72
  -1   9  -4   30.17    2.27
  -1   9  -4   29.63    2.26
  -1   9  -4   32.75    2.35
   1   9   5  527.22   13.12
  -1   9  -5  541.02   13.68
  -1   9  -5  512.40   13.55
  -1   9  -6   92.13    4.02
  -1   9  -6  100.01    4.23
  -1   9  -7    7.71    1.22
  -1   9  -7   10.30    1.39
  -1   9  -7    9.06    1.29
  -1   9  -8   79.50    3.31
  -1   9  -8   82.80    3.41
  -1   9  -9   23.86    1.48
  -1   9  -9   24.17    1.52
  -1   9  -9   24.50    1.73
  -1  10   9   41.29    2.00
   1  10  -9   44.30    1.98
  -1  10   8   24.16    1.38
   1  10  -8   27.84    1.94
   1  10  -7   22.64    2.00
   1  10  -6   34.59    2.13
   1  10  -6   36.25    2.66
  -1  10   5   37.74    2.09
   1  10  -5   41.78    2.41
   1  10  -5   39.76    2.84
  -1  10   5   43.54    2.68
   1  10  -4    2.95    1.11
  -1  10   4    1.73    0.79
   1  10  -4    2.02    0.87
  -1  10   4    0.89    0.86
  -1  10   3   24.83    1.91
   1  10  -3   27.31    1.95
   1  10  -3   20.34    2.02
  -1  10   3   25.53    2.23
   1  10  -2   39.55    2.36
   1  10  -2   31.74    2.36
  -1  10   2   35.41    2.66
   1  10  -1  197.62    6.16
  -1  10   1  190.87    6.26
  -1  10   0  184.17    6.10
   1  10   0  197.80    6.09
  -1  10  -1   70.18    3.86
  -1  10  -1   66.19    3.28
   1  10   1   77.02    3.36
  -1  10  -2   78.37    3.56
   1  10   2   74.88    3.63
  -1  10  -2   78.41    4.15
  -1  10  -3   44.27    2.62
   1  10   3   45.92    2.67
  -1  10  -3   50.86    3.32
  -1  10  -4   19.32    1.78
  -1  10  -4   17.65    1.54
   1  10   4   15.77    1.50
  -1  10  -4   19.36    2.09
  -1  10  -5   25.99    1.92
  -1  10  -5   25.96    1.86
  -1  10  -5   25.67    2.33
  -1  10  -6    6.60    1.05
  -1  10  -6    6.37    1.00
  -1  10  -6    6.54    1.36
  -1  10  -7   81.48    3.56
  -1  10  -7   76.24    2.93
  -1  10  -7   79.20    3.14
  -1  10  -8   44.18    2.21
  -1  10  -8   40.24    1.78
  -1  10  -8   43.04    1.79
  -1  11   8    8.40    0.78
  -1  11   7   16.30    1.28
   1  11  -6    5.19    1.00
  -1  11   6    4.81    0.89
  -1  11   5   57.81    2.72
   1  11  -5   55.02    2.47
   1  11  -5   55.97    2.80
  -1  11   4  119.69    4.19
   1  11  -4  122.79    4.21
  -1  11   4  116.38    4.43
  -1  11   3   15.68    1.33
  -1  11   3   15.59    1.45
   1  11  -3   16.77    1.51
  -1  11   3   16.75    1.74
  -1  11   2  249.23    7.10
  -1  11   2  268.04    7.40
  -1  11   2  251.47    7.85
  -1  11   1  227.19    6.70
  -1  11   1  220.43    7.24
  -1  11   0   72.26    3.22
  -1  11  -1  104.88    3.94
   1  11   1   91.94    3.93
  -1  11  -2  195.30    6.00
   1  11   2  191.63    5.97
  -1  11  -3  134.54    4.58
  -1  11  -3  130.99    5.03
   1  11   3  118.94    4.17
  -1  11  -4   36.43    2.46
  -1  11  -4   37.37    2.12
  -1  11  -5   68.62    3.23
  -1  11  -5   74.17    2.91
  -1  11  -6   21.26    1.58
  -1  11  -6   22.38    1.34
  -1  12   5   35.64    1.56
  -1  12   4   54.16    2.18
  -1  12   3  115.49    3.65
  -1  12   3  108.85    3.84
  -1  12   2   26.26    1.61
  -1  12   2   24.41    1.77
  -1  12   1   48.88    2.58
   1  12  -1   45.75    2.44
  -1  12   0   72.16    2.79
   1  12   0   74.61    3.08
  -1  12   0   75.95    3.34
  -1  12  -1  108.52    3.66
  -1  12  -1  104.33    3.50
   1  12   1   96.75    3.48
  -1  12  -2   91.78    3.20
   1  12   2   79.27    2.84
  -1  12  -3   40.43    1.93
  -1  12  -4   73.85    2.54
  -1  13   0    1.64    0.56
  -1  13  -1    6.20    0.75
   2 -13  -2   46.11    1.89
  -2 -13   2   50.03    1.94
   2 -13  -1   44.99    1.87
  -2 -13   1   38.24    1.73
  -2 -13   0   13.05    0.94
   2 -13   0   12.50    0.98
   2 -12  -6   28.36    1.58
   2 -12  -5   45.23    1.83
   2 -12  -5   43.30    2.21
  -2 -12   5   44.15    1.92
   2 -12  -4   17.76    1.25
  -2 -12   4   19.74    1.52
   2 -12  -4   17.20    1.54
  -2 -12   3   45.86    2.44
   2 -12  -3   49.32    2.54
   2 -12  -2   47.48    2.43
  -2 -12   2   51.21    2.65
  -2 -12   1   75.18    2.94
   2 -12  -1   74.77    2.93
  -2 -12   0   28.47    1.61
  -2 -12   0   27.74    1.86
  -2 -12   0   23.87    1.91
  -2 -12  -1   41.48    1.99
  -2 -12  -1   36.70    2.18
  -2 -12  -1   39.60    2.27
  -2 -12  -2   60.44    2.45
   2 -12   2   59.64    2.64
  -2 -12  -2   58.55    2.79
   2 -12   3    5.25    0.79
  -2 -12  -3    4.14    0.73
  -2 -12  -3    4.76    0.93
   2 -11  -7   12.18    0.93
   2 -11  -7   13.67    1.43
   2 -11  -6   15.57    1.23
  -2 -11   6   13.61    1.29
   2 -11  -5  203.83    5.82
  -2 -11   5  203.03    6.22
   2 -11  -5  186.50    6.65
  -2 -11   4   51.65    2.91
   2 -11  -4   52.02    3.19
   2 -11  -3   20.37    2.10
  -2 -11   3   20.43    2.04
  -2 -11   2  155.65    5.96
   2 -11  -2  149.38    5.72
  -2 -11   2  157.27    5.29
  -2 -11   1    6.81    1.32
   2 -11  -1    6.41    1.33
  -2 -11   0   27.72    2.48
   2 -11   0   26.86    2.04
  -2 -11   0   28.97    2.37
  -2 -11  -1   42.32    2.35
   2 -11   1   39.69    2.67
  -2 -11  -1   40.53    2.86
  -2 -11  -1   41.90    2.82
  -2 -11  -2    1.96    0.82
  -2 -11  -2    1.77    1.02
   2 -11   2    1.57    1.16
  -2 -11  -2    1.32    1.04
   2 -11   3   67.52    3.41
  -2 -11  -3   65.14    3.54
  -2 -11  -4   37.18    2.06
   2 -11   4   32.67    2.33
   2 -11   4   33.62    1.86
  -2 -11  -5   13.50    1.21
  -2 -11  -5   15.11    1.50
   2 -10  -9   14.46    1.05
   2 -10  -8   12.82    1.05
   2 -10  -8   14.44    1.56
   2 -10  -7   92.75    3.33
  -2 -10   7   86.59    3.32
   2 -10  -7   89.94    4.22
   2 -10  -6   35.85    2.09
  -2 -10   6   32.08    2.27
  -2 -10   5   14.67    1.76
  -2 -10   4  100.26    4.66
  -2 -10   3   25.72    2.07
  -2 -10   3   25.81    2.51
  -2 -10   2  266.76    8.33
   2 -10  -1  128.34    5.33
  -2 -10   1  132.41    5.52
   2 -10   0  163.81    6.27
  -2 -10   0  159.77    6.45
   2 -10   0  160.70    5.96
   2 -10   1  395.23   11.54
  -2 -10  -1  398.66   11.96
  -2 -10  -2    3.94    1.06
   2 -10   2    2.73    1.42
  -2 -10  -2    2.80    1.31
   2 -10   3   92.94    4.59
  -2 -10  -3   89.71    4.07
  -2 -10  -3   94.35    4.80
  -2 -10  -4  102.08    4.06
  -2 -10  -5   21.33    1.75
   2 -10   5   21.55    2.20
  -2 -10  -5   20.92    2.07
  -2 -10  -6   21.83    1.64
  -2 -10  -6   24.79    1.62
  -2 -10  -6   19.37    1.76
  -2 -10  -7   48.70    2.12
   2  -9 -10   44.03    1.88
  -2  -9   9   18.46    1.44
   2  -9  -8    0.51    0.62
  -2  -9   8    1.67    0.85
  -2  -9   7    5.46    1.14
  -2  -9   7    4.54    1.08
   2  -9  -7    3.74    0.88
   2  -9  -6   12.59    1.42
  -2  -9   6   14.01    1.67
  -2  -9   6   15.18    1.78
   2  -9  -5   59.51    2.92
  -2  -9   5   53.17    3.09
  -2  -9   5   62.37    3.58
   2  -9  -4  268.82    7.51
  -2  -9   4  263.00    8.09
  -2  -9   4  254.84    8.67
   2  -9  -3   30.23    1.97
  -2  -9   3   29.23    2.34
   2  -9  -3   32.39    2.40
  -2  -9   2   34.24    2.66
  -2  -9   2   31.41    2.61
   2  -9  -2   32.38    2.41
   2  -9  -1   57.91    3.16
  -2  -9   1   62.75    3.73
  -2  -9   1   52.43    3.11
   2  -9   0   51.04    2.98
  -2  -9   0   50.97    3.59
  -2  -9   0   48.74    2.97
   2  -9   1  429.68   11.64
  -2  -9  -1  436.25   13.04
  -2  -9  -1  433.98   11.76
  -2  -9  -2   32.50    3.06
   2  -9   2   33.31    2.92
   2  -9   2   34.34    2.44
  -2  -9  -2   30.50    2.41
   2  -9   3   70.89    3.51
  -2  -9  -3   68.94    3.59
  -2  -9  -4   56.14    3.00
  -2  -9  -4   57.33    3.81
  -2  -9  -4   55.97    3.21
  -2  -9  -5    0.63    1.19
   2  -9   5    0.62    1.32
  -2  -9  -5    1.36    0.91
  -2  -9  -5    0.55    0.86
  -2  -9  -6    3.61    1.18
  -2  -9  -6    4.43    1.09
  -2  -9  -6    2.67    0.93
   2  -9   6    3.19    1.44
  -2  -9  -7    3.45    0.95
  -2  -9  -8    1.03    0.59
  -2  -9  -9    3.84    0.66
  -2  -8  11   37.88    1.68
   2  -8 -11   35.34    1.56
   2  -8 -11   38.50    1.86
  -2  -8  10   63.40    2.73
   2  -8 -10   68.72    2.95
  -2  -8   9   20.01    1.73
  -2  -8   8   17.26    1.73
   2  -8  -8   15.40    1.41
   2  -8  -8   17.92    1.73
  -2  -8   7  118.10    4.68
  -2  -8   7  114.90    4.60
   2  -8  -7  111.93    4.22
   2  -8  -7  120.73    4.64
  -2  -8   6   60.26    3.26
   2  -8  -6   63.70    3.18
  -2  -8   6   56.70    3.29
   2  -8  -5    9.38    1.37
  -2  -8   5    9.07    1.63
  -2  -8   5    9.14    1.43
  -2  -8   5    8.62    1.84
  -2  -8   4   69.56    2.99
  -2  -8   4   62.94    3.82
  -2  -8   4   61.68    3.29
   2  -8  -4   68.16    3.17
  -2  -8   3   37.48    2.56
  -2  -8   3   37.17    2.49
  -2  -8   3   32.74    2.00
   2  -8  -3   39.00    2.27
  -2  -8   3   39.71    3.00
   2  -8  -3   36.47    2.60
  -2  -8   2   64.77    3.36
  -2  -8   2   65.83    3.60
  -2  -8   2   69.38    3.43
  -2  -8   2   69.15    2.93
  -2  -8   2   61.09    3.57
   2  -8  -2   63.75    3.56
  -2  -8   1   62.36    3.32
  -2  -8   1   68.52    3.84
  -2  -8   1   67.81    2.91
   2  -8  -1   63.20    3.61
  -2  -8   0  525.62   13.48
  -2  -8   0  507.49   14.34
  -2  -8   0  522.87   12.62
   2  -8   0  519.82   13.95
  -2  -8  -1  120.81    4.90
  -2  -8  -1  112.70    5.51
   2  -8   1  122.36    4.68
   2  -8   1  113.67    5.18
   2  -8   2    8.98    1.33
  -2  -8  -2   13.03    1.76
  -2  -8  -2   10.15    1.92
  -2  -8  -3  326.56    9.78
  -2  -8  -4  447.77   13.78
  -2  -8  -4  471.71   12.90
  -2  -8  -4  446.26   13.50
  -2  -8  -4  483.87   12.24
   2  -8   4  481.34   13.60
  -2  -8  -5   24.49    2.63
  -2  -8  -5   22.77    2.40
   2  -8   5   22.38    2.60
  -2  -8  -5   22.90    1.98
  -2  -8  -5   23.74    2.28
  -2  -8  -6   57.21    3.45
  -2  -8  -6   48.47    3.14
  -2  -8  -6   50.81    2.89
   2  -8   6   57.45    3.64
  -2  -8  -7  110.88    4.69
  -2  -8  -7  111.68    4.40
  -2  -8  -7  128.79    4.54
   2  -8   7  124.47    5.20
  -2  -8  -8   30.20    2.14
  -2  -8  -8   33.10    2.01
  -2  -8  -9    8.48    0.99
  -2  -8  -9    7.56    0.97
  -2  -8 -10   46.04    1.79
   2  -7 -12   14.18    1.14
  -2  -7  12   11.13    0.88
   2  -7 -11   40.01    2.21
  -2  -7  11   36.12    1.99
   2  -7 -11   36.94    1.80
  -2  -7  10   25.56    1.90
  -2  -7   9   41.42    2.56
  -2  -7   8  220.92    7.07
   2  -7  -8  235.53    7.28
   2  -7  -8  217.99    6.50
  -2  -7   7  282.78    8.31
   2  -7  -7  296.93    8.44
  -2  -7   7  276.43    8.33
  -2  -7   7  275.40    8.10
   2  -7  -7  276.08    9.01
   2  -7  -7  274.19    7.76
  -2  -7   6   66.84    3.26
  -2  -7   6   68.49    3.39
   2  -7  -6   68.27    3.74
   2  -7  -6   67.45    3.27
  -2  -7   6   61.15    3.44
  -2  -7   5  384.54   10.92
  -2  -7   5  396.74   10.48
   2  -7  -5  382.57   11.01
   2  -7  -5  388.03   10.25
  -2  -7   5  363.91   11.27
  -2  -7   4  142.99    5.82
  -2  -7   4  142.76    5.14
   2  -7  -4  144.37    4.93
   2  -7  -4  142.98    5.12
  -2  -7   4  148.22    4.62
  -2  -7   3  112.25    4.43
   2  -7  -3   99.84    4.08
  -2  -7   3  113.33    3.77
  -2  -7   3  107.57    4.34
  -2  -7   3  108.00    4.22
   2  -7  -3  105.36    4.36
  -2  -7   3  111.73    4.83
  -2  -7   2  140.94    5.05
  -2  -7   2  136.37    4.87
  -2  -7   2  141.14    4.36
   2  -7  -2  136.78    5.17
  -2  -7   2  137.54    5.27
  -2  -7   2  143.77    5.37
  -2  -7   1  410.09   11.10
  -2  -7   1  416.45   10.99
  -2  -7   1  451.15   10.45
   2  -7  -1  428.06   11.54
  -2  -7   1  434.31   11.89
  -2  -7   0  174.02    5.93
  -2  -7   0  183.77    5.32
   2  -7   0  188.86    6.40
  -2  -7   0  170.68    6.56
  -2  -7  -1  129.53    5.00
   2  -7   1  130.01    5.24
  -2  -7  -1  134.02    5.64
  -2  -7  -2  266.84    8.68
  -2  -7  -2  256.27    8.09
  -2  -7  -3  212.86    7.58
  -2  -7  -3  201.74    6.93
  -2  -7  -4  210.55    7.31
  -2  -7  -4  212.65    6.57
  -2  -7  -4  196.46    7.65
  -2  -7  -4  204.91    7.60
  -2  -7  -5   78.35    4.58
  -2  -7  -5   82.29    4.36
  -2  -7  -5   82.74    3.72
  -2  -7  -5   78.02    4.20
   2  -7   5   79.96    4.45
  -2  -7  -5   77.62    3.37
  -2  -7  -6  165.34    7.16
  -2  -7  -6  184.63    6.12
  -2  -7  -6  179.75    5.83
   2  -7   6  184.56    7.07
  -2  -7  -6  168.88    6.48
  -2  -7  -7   63.40    3.11
  -2  -7  -7   58.90    3.09
  -2  -7  -7   52.03    3.10
   2  -7   7   61.98    3.70
  -2  -7  -7   55.15    2.89
  -2  -7  -8   20.91    2.14
  -2  -7  -8   20.81    1.72
  -2  -7  -8   22.30    1.78
  -2  -7  -9   48.14    2.43
  -2  -7  -9   43.52    2.70
  -2  -7 -10   31.52    1.68
  -2  -7 -10   27.26    1.73
   2  -6 -13   24.44    1.32
   2  -6 -12   71.41    2.95
  -2  -6  12   70.47    2.70
   2  -6 -11   23.39    1.52
  -2  -6  10   22.02    1.67
  -2  -6   9   35.88    2.26
   2  -6  -8    5.48    1.37
  -2  -6   8    4.71    1.06
   2  -6  -8    4.66    0.94
   2  -6  -8    5.84    1.28
   2  -6  -7   72.30    3.92
  -2  -6   7   74.04    3.36
   2  -6  -7   77.42    3.58
   2  -6  -7   69.39    3.02
  -2  -6   6   12.99    1.49
   2  -6  -6   10.10    1.55
  -2  -6   6   10.73    1.52
   2  -6  -6   12.14    1.42
   2  -6  -5   44.83    2.44
  -2  -6   5   38.64    2.89
  -2  -6   5   42.05    2.36
   2  -6  -5   41.65    2.64
  -2  -6   4   12.65    1.72
   2  -6  -4   14.75    1.37
   2  -6  -4   11.45    1.42
  -2  -6   4   12.99    1.36
  -2  -6   4   12.84    1.46
  -2  -6   3  160.94    4.54
   2  -6  -3  148.59    4.87
  -2  -6   3  158.30    4.98
  -2  -6   3  155.13    5.01
  -2  -6   2  357.82    8.39
   2  -6  -2  335.30    8.81
  -2  -6   2  340.61    8.94
  -2  -6   1  142.88    4.60
   2  -6  -1  140.30    4.45
  -2  -6   1  134.27    4.01
   2  -6   0   29.84    1.86
  -2  -6   0   33.77    1.68
  -2  -6  -1  177.32    5.06
  -2  -6  -1  180.80    6.18
  -2  -6  -2   14.68    1.76
  -2  -6  -3   49.48    3.18
   2  -6   3   45.86    3.01
  -2  -6  -4   80.70    4.32
  -2  -6  -4   80.75    3.38
  -2  -6  -4   80.25    4.08
   2  -6   5   69.35    4.04
  -2  -6  -5   73.28    4.32
  -2  -6  -5   76.79    3.40
  -2  -6  -5   75.98    3.99
   2  -6   6  117.26    5.26
  -2  -6  -6  112.70    4.34
  -2  -6  -6  100.54    5.40
  -2  -6  -6  112.94    4.42
  -2  -6  -6  107.63    4.76
   2  -6   7  150.66    6.00
  -2  -6  -7  126.36    6.26
  -2  -6  -7  144.09    5.23
  -2  -6  -7  139.63    5.12
  -2  -6  -7  140.85    5.30
  -2  -6  -8   51.15    2.86
  -2  -6  -8   51.53    2.81
  -2  -6  -9   53.86    2.76
  -2  -6  -9   57.67    2.89
  -2  -6 -10   16.09    1.33
  -2  -6 -10   16.44    1.43
  -2  -6 -11   67.74    2.46
  -2  -6 -11   52.91    2.43
  -2  -5  13    8.73    0.87
   2  -5 -13    9.25    1.00
   2  -5 -12   56.81    2.79
  -2  -5  11   96.40    3.47
   2  -5 -11  106.01    3.57
  -2  -5  10   80.93    3.36
   2  -5  -9    5.76    1.38
   2  -5  -9    7.68    1.39
  -2  -5   8  396.89   10.37
   2  -5  -8  402.96    9.90
  -2  -5   8  393.37   10.62
   2  -5  -8  391.25   11.58
   2  -5  -7  253.00    6.91
   2  -5  -7  267.67    8.37
  -2  -5   7  256.67    7.33
  -2  -5   7  244.63    7.33
   2  -5  -7  267.57    6.80
  -2  -5   6   61.02    3.51
   2  -5  -6   67.46    3.46
   2  -5  -6   64.17    3.02
  -2  -5   6   65.06    2.81
  -2  -5   6   73.25    3.05
   2  -5  -5  975.70   22.11
   2  -5  -5  967.09   21.53
  -2  -5   5  976.64   21.42
  -2  -5   5  949.54   20.90
  -2  -5   4  397.09    9.16
   2  -5  -4  422.85   10.00
   2  -5  -4  397.82   10.28
  -2  -5   3   67.17    1.95
   2  -5  -3   73.62    2.74
   2  -5  -3   72.63    2.96
  -2  -5   2  162.14    4.24
   2  -5  -2  153.37    4.58
   2  -5  -1  789.14   17.36
  -2  -5   1  786.70   16.90
  -2  -5   0   10.16    0.84
  -2  -5  -1  346.30    7.67
  -2  -5  -1  303.54    6.66
  -2  -5  -2  246.95    7.43
  -2  -5  -2  242.56    5.55
  -2  -5  -3   53.82    3.12
  -2  -5  -3   53.96    1.86
  -2  -5  -4   65.46    3.63
  -2  -5  -4   63.30    2.29
  -2  -5  -4   61.48    2.76
   2  -5   5  242.92    7.83
  -2  -5  -5  231.11    8.15
  -2  -5  -5  235.04    6.87
  -2  -5  -5  234.70    7.48
  -2  -5  -5  237.40    6.29
  -2  -5  -6  246.72    6.73
  -2  -5  -6  245.01    7.27
  -2  -5  -6  235.48    7.20
  -2  -5  -6  238.24    8.68
  -2  -5  -6  244.87    7.59
   2  -5   6  236.43    7.94
  -2  -5  -7  127.09    6.12
  -2  -5  -7  135.06    4.94
  -2  -5  -7  139.96    4.94
   2  -5   7  132.93    5.49
  -2  -5  -7  127.51    4.45
  -2  -5  -7  125.19    4.42
  -2  -5  -7  132.54    4.99
   2  -5   8  512.89   12.61
  -2  -5  -8  541.55   13.55
  -2  -5  -8  541.62   12.80
  -2  -5  -8  525.26   13.20
  -2  -5  -9  315.51    8.95
  -2  -5  -9  304.99    8.62
  -2  -5 -10    8.02    1.12
  -2  -5 -10    6.22    1.13
  -2  -5 -11   54.40    2.42
  -2  -5 -12    8.67    0.75
   2  -4 -13   63.36    2.69
   2  -4 -12   82.77    3.60
  -2  -4  11    1.30    0.76
  -2  -4  10   42.59    2.37
  -2  -4  10   37.24    2.58
   2  -4 -10   44.31    2.48
  -2  -4  10   37.05    2.74
  -2  -4   9    9.46    1.50
   2  -4  -9   12.61    1.31
   2  -4  -9   12.23    1.50
   2  -4  -9   13.34    1.90
  -2  -4   9   11.51    1.59
  -2  -4   9   12.51    1.41
  -2  -4   8   31.56    2.06
  -2  -4   8   29.29    2.26
   2  -4  -8   32.57    2.23
  -2  -4   8   30.61    2.18
   2  -4  -8   35.57    2.74
  -2  -4   7   10.99    1.43
   2  -4  -7   14.00    1.73
   2  -4  -7   13.93    1.48
  -2  -4   7   13.28    1.34
  -2  -4   6   11.10    1.25
  -2  -4   6   11.31    1.28
   2  -4  -5  105.04    3.98
  -2  -4   5  114.57    3.69
   2  -4  -4  208.69    6.04
   2  -4  -4  223.83    5.81
  -2  -4   4  214.88    5.54
   2  -4  -3  508.18   11.93
   2  -4  -3  506.52   11.69
  -2  -4   3  525.52   11.27
   2  -4  -2  276.31    6.79
   2  -4  -2  267.97    6.51
  -2  -4   2  257.00    5.88
   2  -4  -1   14.55    1.04
  -2  -4   1   15.96    0.86
  -2  -4   0  170.99    4.25
  -2  -4  -1  136.57    3.30
  -2  -4  -2  388.32    8.58
  -2  -4  -3  511.23   13.84
  -2  -4  -3  591.02   12.48
  -2  -4  -4   71.97    3.60
  -2  -4  -4   70.15    2.86
  -2  -4  -4   73.86    2.60
  -2  -4  -5   52.69    2.34
   2  -4   5   48.32    2.88
  -2  -4  -5   50.28    2.48
  -2  -4  -5   51.59    3.26
  -2  -4  -6   60.50    3.84
  -2  -4  -6   63.43    3.06
  -2  -4  -6   64.91    2.85
   2  -4   6   67.85    3.55
  -2  -4  -6   65.00    3.10
  -2  -4  -7   99.78    5.31
  -2  -4  -7  105.96    4.07
  -2  -4  -7  101.86    3.95
   2  -4   7   95.79    4.39
  -2  -4  -7   97.56    4.16
  -2  -4  -8   71.94    3.34
  -2  -4  -8   64.08    4.39
  -2  -4  -8   76.16    3.47
  -2  -4  -8   75.54    3.65
  -2  -4  -8   77.04    3.47
  -2  -4  -9   46.82    2.69
  -2  -4  -9   53.35    3.01
  -2  -4  -9   50.50    2.71
   2  -4   9   46.47    2.67
  -2  -4 -10   24.21    1.79
   2  -4  10   23.60    1.83
  -2  -4 -11   31.48    1.92
  -2  -4 -12   50.98    2.03
  -2  -3  13   19.22    1.64
   2  -3 -13   20.68    1.56
   2  -3 -12   22.51    1.87
  -2  -3  11  144.11    5.35
  -2  -3  11  131.36    4.51
   2  -3 -11  144.06    5.29
   2  -3 -10   44.49    3.34
  -2  -3  10   44.33    3.09
   2  -3 -10   48.69    2.66
  -2  -3  10   48.29    2.54
  -2  -3  10   48.61    3.00
   2  -3  -9   60.87    3.89
  -2  -3   9   69.24    3.06
   2  -3  -9   64.27    3.86
   2  -3  -9   70.50    3.37
  -2  -3   9   57.76    3.49
  -2  -3   9   71.39    3.50
   2  -3  -9   66.09    2.99
   2  -3  -8  122.77    5.23
  -2  -3   8  124.62    4.91
   2  -3  -8  120.12    5.33
  -2  -3   8  124.73    4.64
   2  -3  -8  126.87    4.55
   2  -3  -7   70.05    3.02
   2  -3  -7   72.11    3.73
   2  -3  -7   75.64    3.64
  -2  -3   7   67.02    3.21
   2  -3  -6   47.41    2.58
  -2  -3   6   43.96    2.28
   2  -3  -5  593.31   13.45
  -2  -3   5  547.27   12.98
   2  -3  -4   48.28    2.08
  -2  -3   4   40.19    1.78
   2  -3  -3   53.82    2.03
   2  -3  -3   54.76    1.95
  -2  -3   3   51.68    1.86
   2  -3  -2  672.71   14.36
   2  -3  -2  676.10   14.25
  -2  -3   2  647.37   14.01
  -2  -3   1   24.11    0.92
  -2  -3   1   23.54    1.36
  -2  -3   0  526.92   11.32
  -2  -3   0  539.94   11.20
  -2  -3  -1  118.80    2.97
  -2  -3  -2 1239.02   25.66
  -2  -3  -3   63.50    2.18
  -2  -3  -4  381.13    9.05
  -2  -3  -5  419.51   11.81
  -2  -3  -5  414.86   10.57
  -2  -3  -6  258.89    6.92
  -2  -3  -6  247.40    7.14
  -2  -3  -6  225.59    8.15
  -2  -3  -6  240.99    7.72
  -2  -3  -6  232.15    6.94
  -2  -3  -7   13.57    1.47
  -2  -3  -7   16.18    1.65
  -2  -3  -7   19.29    2.29
  -2  -3  -7   14.54    1.83
  -2  -3  -7   14.26    1.47
  -2  -3  -8  220.67    6.75
  -2  -3  -8  218.79    8.51
  -2  -3  -8  206.74    7.75
  -2  -3  -8  219.11    6.72
  -2  -3  -9  280.65   10.10
  -2  -3  -9  272.57    8.06
  -2  -3  -9  269.71    9.34
  -2  -3  -9  278.62    8.18
  -2  -3  -9  277.47    7.99
  -2  -3 -10   17.07    1.64
  -2  -3 -10   16.65    1.56
   2  -3  10   17.08    1.72
  -2  -3 -10   18.01    1.77
   2  -3  11   69.37    3.08
  -2  -3 -11   70.34    2.99
  -2  -3 -11   68.97    3.03
  -2  -3 -12   94.25    3.14
  -2  -2  14   53.61    2.40
   2  -2 -13   97.09    3.65
  -2  -2  12    5.99    1.39
   2  -2 -12    4.24    1.02
   2  -2 -11   33.89    3.07
  -2  -2  11   28.46    1.93
   2  -2 -11   35.07    2.30
   2  -2 -11   30.51    2.90
  -2  -2  11   33.22    2.59
  -2  -2  11   32.23    2.71
   2  -2 -11   34.55    2.37
   2  -2 -10   80.66    3.53
   2  -2 -10   82.24    4.59
   2  -2 -10   80.65    4.60
  -2  -2  10   74.13    4.10
  -2  -2  10   73.08    3.82
   2  -2  -9   88.00    4.49
   2  -2  -9   77.65    4.36
  -2  -2   9   90.22    3.99
  -2  -2   9   83.19    4.13
  -2  -2   8    7.09    1.25
   2  -2  -8    7.36    1.12
   2  -2  -8    7.90    1.36
   2  -2  -8    6.01    1.39
  -2  -2   8    8.20    1.31
   2  -2  -7  445.30   11.38
   2  -2  -7  415.42   10.44
   2  -2  -6  653.16   15.41
   2  -2  -5   65.20    2.64
   2  -2  -4  971.37   20.52
  -2  -2   4  941.43   20.39
   2  -2  -3   60.56    1.93
  -2  -2   3   60.25    2.02
   2  -2  -3   57.85    1.97
   2  -2  -2 1350.07   27.92
  -2  -2   2 1369.36   27.99
   2  -2  -2 1326.15   27.90
  -2  -2   2 1379.98   27.64
  -2  -2   1  324.03    7.06
  -2  -2   1  347.08    7.15
  -2  -2   1  346.39    7.41
  -2  -2   0  554.70   12.26
  -2  -2   0  554.49   11.72
  -2  -2   0  575.99   12.17
  -2  -2  -1 2444.86   50.47
  -2  -2  -1 2454.16   49.71
  -2  -2  -2 1406.07   28.99
  -2  -2  -3 1424.39   29.17
  -2  -2  -3 1344.06   28.71
  -2  -2  -4   29.40    1.77
  -2  -2  -4   31.58    1.57
  -2  -2  -5  159.22    4.69
  -2  -2  -6  104.21    4.81
  -2  -2  -6  113.06    3.93
  -2  -2  -6  109.27    3.83
  -2  -2  -7  439.85   11.07
  -2  -2  -7  464.13   11.29
  -2  -2  -7  457.15   12.44
  -2  -2  -7  454.12   13.07
  -2  -2  -8  157.80    5.68
  -2  -2  -8  151.85    5.25
  -2  -2  -8  159.73    5.47
  -2  -2  -8  159.04    6.41
  -2  -2  -8  157.40    6.96
  -2  -2  -9   93.59    5.47
  -2  -2  -9   96.93    4.12
  -2  -2  -9  106.14    4.12
  -2  -2  -9  104.10    4.46
  -2  -2  -9   99.43    5.10
  -2  -2 -10   82.92    3.70
  -2  -2 -10   74.45    4.37
  -2  -2 -10   76.83    3.73
  -2  -2 -11   27.61    1.93
  -2  -2 -11   29.39    1.93
   2  -2  11   28.20    2.10
  -2  -2 -12   14.17    1.20
  -2  -2 -12   13.66    1.12
   2  -2  12   14.29    1.36
  -2  -1  14   16.43    1.43
   2  -1 -13    2.63    0.78
   2  -1 -12   15.86    1.58
   2  -1 -12   12.45    1.93
   2  -1 -11   29.73    2.21
   2  -1 -11   27.77    2.79
  -2  -1  11   25.35    2.55
   2  -1 -11   26.70    2.75
  -2  -1  10   81.72    4.10
   2  -1 -10   84.70    4.70
   2  -1 -10   94.83    4.87
  -2  -1   9   17.83    1.88
   2  -1  -9   21.54    2.22
   2  -1  -9   24.03    2.33
  -2  -1   8   73.43    2.97
   2  -1  -8   63.27    2.87
  -2  -1   8   59.86    3.08
   2  -1  -8   67.58    3.56
   2  -1  -8   64.63    3.43
   2  -1  -7  424.93   11.07
   2  -1  -6  238.96    6.66
   2  -1  -5   84.04    2.95
   2  -1  -4  825.14   17.65
   2  -1  -3  154.34    3.78
   2  -1  -2   48.78    1.38
   2  -1  -2   45.61    1.27
  -2  -1   2   48.00    1.37
  -2  -1   1   62.06    1.69
  -2  -1   1   62.81    1.78
  -2  -1   1   58.52    1.31
  -2  -1   0  235.18    5.45
  -2  -1   0  237.14    5.08
  -2  -1  -1 2798.07   56.35
  -2  -1  -1 2760.58   56.74
  -2  -1  -1 2770.11   56.68
  -2  -1  -2  411.80    9.32
  -2  -1  -2  432.84    9.67
  -2  -1  -2  401.14    9.59
  -2  -1  -3  129.40    3.84
  -2  -1  -4  519.58   12.27
  -2  -1  -5  589.90   14.15
  -2  -1  -6  153.82    4.72
  -2  -1  -6  147.74    4.95
  -2  -1  -6  156.41    5.43
  -2  -1  -7   17.31    1.68
  -2  -1  -7   16.29    2.11
  -2  -1  -7   15.89    1.44
  -2  -1  -8   38.52    2.52
  -2  -1  -8   36.90    2.90
  -2  -1  -8   37.26    2.24
  -2  -1  -8   35.07    3.14
  -2  -1  -9  107.11    5.32
  -2  -1  -9  111.33    5.81
  -2  -1  -9  113.01    4.61
  -2  -1  -9  102.29    4.07
  -2  -1 -10    9.03    1.27
  -2  -1 -10    9.36    1.43
  -2  -1 -10   11.16    1.86
  -2  -1 -11   42.94    2.30
  -2  -1 -11   41.10    3.01
   2  -1  12   31.61    1.96
  -2  -1 -12   26.73    1.48
  -2  -1 -13    1.39    0.48
   2  -1  13    2.10    0.64
  -2   0  14   52.60    2.58
   2   0 -13  125.03    5.40
  -2   0  12   27.65    2.38
   2   0 -12   32.76    2.08
   2   0 -12   31.43    2.83
   2   0 -11  196.98    6.24
  -2   0  11  203.03    6.92
  -2   0  11  190.98    7.27
   2   0 -11  194.85    7.62
   2   0 -11  187.02    6.25
   2   0 -11  176.01    7.45
   2   0 -10  388.55   10.45
  -2   0  10  410.81   10.48
   2   0 -10  368.10   11.82
  -2   0  10  390.13   11.09
  -2   0  10  401.91   11.68
   2   0 -10  419.33   12.30
   2   0 -10  396.61   10.50
  -2   0   9   44.29    2.92
   2   0  -9   47.51    3.19
  -2   0   9   46.62    2.87
  -2   0   9   42.32    2.41
   2   0  -9   49.12    3.20
  -2   0   8   29.09    2.12
  -2   0   8   30.14    1.91
   2   0  -8   31.87    2.39
   2   0  -7    2.34    0.81
   2   0  -6  885.43   19.58
   2   0  -5  179.46    4.91
   2   0  -4  546.88   11.95
  -2   0   3 4704.47   95.18
  -2   0   2   56.53    1.78
  -2   0   1  320.31    6.63
  -2   0   1  309.60    6.50
  -2   0   1  286.73    6.71
   2   0  -1  299.00    6.28
  -2   0   1  321.59    6.50
  -2   0   0 3027.62   60.98
  -2   0   0 2960.51   61.07
  -2   0   0 3110.85   61.03
  -2   0   0 2974.47   61.41
  -2   0  -1 1626.14   33.55
  -2   0  -1 1622.48   33.95
  -2   0  -1 1682.09   33.66
  -2   0  -2 1467.16   30.17
  -2   0  -2 1467.70   30.39
  -2   0  -2 1458.78   30.62
  -2   0  -3  962.00   20.14
  -2   0  -3  955.93   20.58
  -2   0  -3  929.80   20.44
  -2   0  -4  159.94    4.45
  -2   0  -5   42.53    2.00
  -2   0  -6   44.17    2.40
  -2   0  -6   44.56    2.16
  -2   0  -7  242.47    7.92
  -2   0  -7  254.67    7.14
  -2   0  -7  228.21    7.19
  -2   0  -7  256.19    7.39
  -2   0  -7  245.36    6.83
  -2   0  -8   43.81    3.19
  -2   0  -8   48.52    2.77
  -2   0  -8   53.03    2.77
  -2   0  -8   45.94    2.46
  -2   0  -8   48.88    2.81
  -2   0  -9  122.48    5.63
  -2   0  -9  117.10    4.44
  -2   0  -9  111.30    4.49
  -2   0  -9  111.21    5.86
  -2   0  -9  114.90    4.72
  -2   0 -10  201.65    7.61
  -2   0 -10  197.94    6.16
   2   0  11    8.75    1.42
  -2   0 -11    6.12    1.39
  -2   0 -11    7.22    1.21
  -2   0 -11    7.70    1.05
  -2   0 -12    1.57    0.73
   2   0  12    2.08    0.90
  -2   0 -12    0.64    0.90
  -2   0 -13   69.16    2.35
   2   0  13   70.12    2.49
  -2   1  14   17.71    1.50
   2   1 -13    2.05    1.10
  -2   1  12   21.73    2.15
   2   1 -12   22.40    2.37
   2   1 -11   37.58    3.10
  -2   1  11   33.69    2.19
   2   1 -11   30.66    2.90
   2   1 -11   31.62    2.04
  -2   1  11   32.93    2.63
  -2   1  11   34.35    2.91
   2   1 -11   32.19    2.24
   2   1 -10   79.10    4.52
  -2   1  10   89.84    3.71
   2   1 -10   81.12    3.47
  -2   1  10   86.85    4.47
  -2   1  10   92.70    4.26
   2   1 -10  101.54    4.97
   2   1 -10   82.80    3.61
   2   1  -9   21.54    1.64
  -2   1   9   22.50    2.11
  -2   1   9   22.62    2.15
  -2   1   9   24.14    1.80
   2   1  -8   67.68    3.44
  -2   1   8   67.62    3.22
   2   1  -8   70.71    3.33
  -2   1   8   62.19    2.84
   2   1  -7  455.01   11.36
   2   1  -6  260.64    6.90
   2   1  -5   91.81    2.98
   2   1  -4  832.05   17.64
  -2   1   4  832.79   17.87
  -2   1   3  158.73    3.90
   2   1  -3  156.43    3.75
  -2   1   3  164.36    4.10
  -2   1   2   37.99    1.25
  -2   1   2   36.64    1.34
   2   1  -2   36.60    0.98
  -2   1   1   63.65    1.72
  -2   1   1   62.40    1.81
  -2   1   0  223.41    4.96
  -2   1  -1 2751.44   54.70
  -2   1  -1 2637.02   54.26
  -2   1  -2  393.97    9.11
  -2   1  -2  397.93    8.76
  -2   1  -3  139.02    4.14
  -2   1  -3  145.23    3.84
  -2   1  -4  545.43   12.27
  -2   1  -4  513.10   11.90
  -2   1  -5  604.99   13.78
  -2   1  -6  160.43    5.52
  -2   1  -6  167.23    5.21
  -2   1  -6  160.49    5.02
  -2   1  -7   14.57    1.66
  -2   1  -7   14.79    1.44
  -2   1  -7   12.52    1.40
  -2   1  -7   16.36    1.85
  -2   1  -8   41.22    2.50
  -2   1  -8   43.15    3.13
  -2   1  -8   43.02    2.40
  -2   1  -8   39.43    2.71
  -2   1  -9  122.08    4.73
  -2   1  -9  120.30    5.60
  -2   1  -9  127.08    4.46
  -2   1  -9  110.91    4.75
  -2   1 -10    9.78    1.75
  -2   1 -10    8.70    1.16
  -2   1 -11   43.05    2.49
  -2   1 -11   49.87    3.24
   2   1  11   46.26    2.71
  -2   1 -12   31.22    1.83
  -2   1 -12   34.04    2.36
   2   1  12   33.75    2.05
  -2   1 -13    1.85    0.49
   2   1  13    1.39    0.63
   2   2 -14   44.56    2.38
  -2   2  14   51.55    2.36
   2   2 -13   94.32    4.35
   2   2 -13   92.01    4.00
   2   2 -12    7.13    1.54
  -2   2  12    7.19    1.47
  -2   2  11   35.36    2.22
  -2   2  11   37.13    2.72
   2   2 -11   33.45    2.94
   2   2 -11   25.67    2.68
   2   2 -11   30.55    2.23
  -2   2  11   35.77    2.90
  -2   2  10   71.91    3.29
  -2   2  10   62.01    3.53
  -2   2  10   68.95    3.89
   2   2 -10   68.96    3.21
  -2   2  10   65.37    3.14
   2   2  -9   78.62    4.08
  -2   2   9   84.43    3.91
  -2   2   9   85.23    4.13
  -2   2   9   79.75    3.48
   2   2  -9   90.88    4.15
  -2   2   8    8.19    1.35
   2   2  -8    9.02    1.39
   2   2  -8    9.57    1.33
  -2   2   8    7.72    1.11
   2   2  -7  399.99   10.35
   2   2  -6  607.28   14.03
   2   2  -5   53.37    2.16
  -2   2   4  929.07   20.13
   2   2  -4  957.26   19.93
  -2   2   4  937.09   19.88
  -2   2   3   61.81    2.06
   2   2  -3   62.69    1.84
  -2   2   3   57.35    1.92
  -2   2   2 1362.98   28.51
  -2   2   2 1393.48   28.39
  -2   2   1  346.63    7.76
  -2   2   1  348.85    7.58
  -2   2   0  529.92   11.13
  -2   2   0  532.09   11.41
  -2   2  -1 2418.18   49.29
  -2   2  -1 2341.74   49.12
  -2   2  -1 2445.84   48.84
  -2   2  -2 1362.62   28.46
  -2   2  -2 1355.87   28.04
  -2   2  -3 1250.58   26.96
  -2   2  -3 1294.12   26.63
  -2   2  -4   22.31    1.62
  -2   2  -4   22.70    1.36
  -2   2  -5  158.91    5.39
  -2   2  -5  162.90    4.72
  -2   2  -6   94.85    4.08
  -2   2  -6   93.93    3.49
  -2   2  -6   88.60    4.04
  -2   2  -6   88.72    3.29
  -2   2  -7  485.00   12.97
  -2   2  -7  474.14   11.75
  -2   2  -7  464.21   12.57
  -2   2  -7  460.47   11.38
  -2   2  -8  149.55    6.13
  -2   2  -8  141.79    6.04
  -2   2  -8  155.03    5.30
  -2   2  -8  151.87    5.88
  -2   2  -9   96.24    4.97
  -2   2  -9   96.90    4.11
  -2   2  -9  108.39    5.11
  -2   2  -9  101.77    4.60
  -2   2 -10   78.59    3.57
  -2   2 -10   68.87    4.03
  -2   2 -10   74.93    3.61
  -2   2 -11   25.47    1.83
   2   2  11   26.31    2.02
  -2   2 -12   12.74    1.49
  -2   2 -12   12.94    1.17
   2   2  12   12.98    1.34
  -2   2 -13    7.84    0.86
   2   3 -14   24.77    1.62
   2   3 -14   26.77    1.30
  -2   3  14   29.47    1.54
   2   3 -13   19.13    1.87
   2   3 -13   21.04    1.83
   2   3 -12   23.35    2.30
  -2   3  12   26.54    1.83
   2   3 -12   24.93    2.32
  -2   3  11  146.68    5.05
  -2   3  11  141.18    5.49
  -2   3  11  143.40    5.09
   2   3 -10   42.42    2.46
   2   3 -10   43.36    3.10
  -2   3  10   46.84    2.94
  -2   3  10   45.81    2.62
  -2   3  10   45.37    3.14
   2   3 -10   41.30    2.96
  -2   3   9   44.67    2.81
  -2   3   9   48.97    2.64
   2   3  -9   45.23    2.45
  -2   3   9   46.42    3.03
   2   3  -9   44.32    3.03
   2   3  -9   48.27    3.04
  -2   3   8  138.79    5.00
   2   3  -8  147.08    5.34
   2   3  -8  140.33    5.30
  -2   3   8  131.53    5.14
   2   3  -7   65.09    3.03
  -2   3   7   60.51    2.98
  -2   3   7   66.25    2.85
   2   3  -6   59.29    2.62
  -2   3   6   55.39    2.59
   2   3  -5  585.86   13.24
  -2   3   5  586.94   13.31
  -2   3   5  573.27   12.92
  -2   3   4   47.62    1.90
  -2   3   4   43.85    1.76
  -2   3   3   59.78    1.98
  -2   3   3   55.57    1.96
  -2   3   2  750.03   16.05
  -2   3   2  739.86   15.63
  -2   3   1   18.82    1.06
  -2   3   0  552.58   11.72
  -2   3   0  568.28   11.21
  -2   3  -1  114.26    3.30
  -2   3  -1  118.93    2.94
  -2   3  -2 1272.21   26.29
  -2   3  -2 1268.47   26.77
  -2   3  -3   93.74    2.81
  -2   3  -3   92.03    3.01
  -2   3  -4  340.50    8.22
  -2   3  -4  348.02    8.37
  -2   3  -5  459.68   11.82
  -2   3  -5  459.14   10.80
  -2   3  -5  450.66   12.01
  -2   3  -6  293.22    8.75
  -2   3  -6  283.45    8.67
  -2   3  -6  285.84    7.63
  -2   3  -7   13.57    1.74
  -2   3  -7   11.04    1.68
  -2   3  -7   12.78    1.38
  -2   3  -8  193.83    6.22
  -2   3  -8  195.78    7.24
  -2   3  -8  202.49    7.15
  -2   3  -8  188.01    7.16
  -2   3  -9  274.41    9.17
  -2   3  -9  267.63    9.09
  -2   3  -9  258.57    7.80
  -2   3  -9  271.18    8.00
  -2   3  -9  272.31    9.71
  -2   3  -9  279.48    8.77
  -2   3 -10   16.42    1.58
  -2   3 -10   14.95    1.91
  -2   3 -10   15.64    1.77
   2   3  10   16.08    1.73
   2   3  11   72.48    3.22
  -2   3 -11   72.33    3.04
   2   3  12  106.97    3.49
  -2   3 -12   99.69    3.24
   2   4 -13   57.01    2.25
  -2   4  13   63.70    2.67
   2   4 -13   64.39    3.06
   2   4 -13   60.89    2.98
  -2   4  12   85.28    3.34
   2   4 -12   88.48    4.25
  -2   4  11    1.56    0.86
  -2   4  11    1.34    0.84
  -2   4  10   38.63    2.83
   2   4 -10   43.52    3.03
  -2   4  10   44.56    2.58
  -2   4  10   37.94    2.66
  -2   4   9   14.28    1.70
  -2   4   9   14.95    1.81
   2   4  -9   13.83    1.80
  -2   4   9   13.69    1.51
   2   4  -9   17.18    1.85
   2   4  -9   12.01    1.30
  -2   4   8   32.01    2.33
   2   4  -8   29.93    2.36
  -2   4   8   29.83    2.14
   2   4  -8   29.88    2.26
   2   4  -8   27.70    1.73
   2   4  -7   16.12    1.51
  -2   4   7   14.61    1.42
   2   4  -7   17.72    1.67
  -2   4   7   16.18    1.61
   2   4  -7   17.65    1.62
  -2   4   6    9.85    1.20
  -2   4   6    8.75    1.10
   2   4  -6   12.16    1.27
  -2   4   6   10.30    1.21
  -2   4   5  108.65    3.44
   2   4  -5  106.10    3.68
  -2   4   5  111.51    3.61
  -2   4   4  216.45    5.66
  -2   4   4  223.10    5.61
  -2   4   3  530.79   11.85
  -2   4   3  508.26   11.16
  -2   4   3  503.91   11.50
  -2   4   2  248.33    5.63
  -2   4   2  259.47    6.41
  -2   4   1   14.30    1.02
   2   4   0  169.71    3.85
  -2   4   0  180.31    4.64
  -2   4  -1  127.23    3.11
  -2   4  -1  134.22    3.81
   2   4   1  127.45    3.19
  -2   4  -2  388.08    8.59
  -2   4  -2  391.52    9.17
  -2   4  -3  563.54   12.79
  -2   4  -3  569.73   12.45
  -2   4  -4   65.62    3.27
  -2   4  -4   65.36    2.40
  -2   4  -5   51.07    2.89
  -2   4  -5   54.60    2.32
  -2   4  -6   57.36    3.42
  -2   4  -6   56.58    3.30
  -2   4  -6   63.09    2.69
  -2   4  -7  100.93    4.76
  -2   4  -7  103.89    4.78
  -2   4  -7   98.74    4.79
  -2   4  -7   97.47    3.77
  -2   4  -8   74.14    4.11
  -2   4  -8   73.81    3.32
  -2   4  -8   67.41    3.16
  -2   4  -8   72.93    4.02
  -2   4  -8   71.10    4.01
   2   4   9   51.99    2.86
  -2   4  -9   50.18    3.22
  -2   4  -9   48.56    3.30
  -2   4  -9   49.93    2.64
   2   4  10   27.24    2.00
  -2   4 -10   23.32    2.08
  -2   4 -10   22.78    2.30
  -2   4 -10   26.02    1.82
   2   4  11   29.05    1.81
  -2   4 -11   29.26    1.65
   2   5 -13   10.98    1.13
   2   5 -12   74.17    3.75
  -2   5  12   82.03    3.07
   2   5 -12   84.38    3.83
   2   5 -11   85.85    4.46
  -2   5  11   96.10    3.74
  -2   5  11  100.50    4.12
  -2   5  11   90.09    3.84
   2   5 -10   75.85    3.99
   2   5 -10   77.54    4.37
  -2   5  10   77.29    3.52
   2   5  -9    6.01    1.27
  -2   5   8  449.24   11.40
   2   5  -8  424.52   11.78
   2   5  -8  410.61   11.55
   2   5  -7  250.88    7.46
  -2   5   7  253.82    7.39
   2   5  -7  256.12    7.78
   2   5  -7  247.26    7.59
   2   5  -6   72.89    3.16
   2   5  -6   64.47    3.03
  -2   5   6   68.10    3.18
  -2   5   6   63.45    2.96
  -2   5   5  946.59   21.75
  -2   5   5  996.52   21.68
  -2   5   5  915.95   21.42
  -2   5   5  982.94   21.04
  -2   5   4  401.74    9.58
  -2   5   4  399.65   10.00
  -2   5   3   73.02    2.64
  -2   5   3   66.87    2.74
  -2   5   2  197.05    5.48
  -2   5   1  880.28   19.25
  -2   5   0   18.15    1.23
  -2   5  -1  414.46    9.87
   2   5   2  277.13    6.70
  -2   5  -2  296.80    7.26
  -2   5  -3   87.26    3.77
  -2   5  -4   53.29    2.71
  -2   5  -4   58.82    3.19
  -2   5  -5  242.07    7.28
  -2   5  -5  245.90    7.94
  -2   5  -6  242.96    8.12
  -2   5  -6  250.77    7.64
  -2   5  -7  121.10    5.36
  -2   5  -7  116.22    4.84
  -2   5  -8  552.83   15.06
  -2   5  -8  571.07   15.14
  -2   5  -8  556.27   15.20
  -2   5  -9  282.67    8.70
   2   5   9  261.76    7.51
  -2   5  -9  267.74    8.75
  -2   5 -10    6.19    1.22
  -2   5 -10    6.39    1.31
  -2   5 -11   55.20    2.55
  -2   5 -12   11.91    1.06
   2   6 -13   29.46    1.58
  -2   6  12   76.64    2.72
   2   6 -12   75.68    3.36
   2   6 -12   72.30    3.17
   2   6 -11   29.49    2.43
  -2   6  11   34.63    2.04
  -2   6  11   32.68    2.23
   2   6 -10   28.62    2.54
  -2   6  10   33.19    2.20
   2   6 -10   29.71    2.35
  -2   6   9   40.49    2.89
   2   6  -9   47.51    3.35
   2   6  -9   45.92    2.96
   2   6  -8    4.73    1.18
   2   6  -8    5.99    1.50
  -2   6   8    4.42    1.21
  -2   6   8    4.14    1.04
  -2   6   7   84.22    3.93
  -2   6   7   83.01    3.64
  -2   6   7   69.83    3.64
   2   6  -7   72.00    3.47
  -2   6   6    9.75    1.42
   2   6  -6   12.87    1.45
  -2   6   6   11.57    1.45
  -2   6   6   12.38    1.49
   2   6  -6   10.19    1.29
  -2   6   5   48.44    2.79
  -2   6   5   45.14    2.24
  -2   6   5   53.24    2.72
  -2   6   5   47.41    2.59
   2   6  -5   45.00    2.47
  -2   6   4    9.68    1.34
  -2   6   4   10.69    1.07
  -2   6   4    9.17    1.14
   2   6  -4    8.78    1.31
  -2   6   3  202.12    5.74
  -2   6   3  203.80    5.95
  -2   6   2  355.90    9.01
  -2   6   2  353.80    9.58
  -2   6   1  138.61    5.01
  -2   6   1  150.23    4.54
  -2   6   0   47.25    2.72
  -2   6   0   51.06    2.29
  -2   6  -1  218.20    6.41
  -2   6  -2   15.33    1.58
  -2   6  -2   16.38    1.42
  -2   6  -3   67.10    3.37
  -2   6  -3   64.78    2.99
  -2   6  -4   85.17    4.07
  -2   6  -4   80.55    3.58
  -2   6  -5   68.21    3.78
  -2   6  -5   70.06    3.49
  -2   6  -6  116.68    5.18
  -2   6  -6  109.89    4.68
  -2   6  -6  109.57    5.01
  -2   6  -7  119.00    5.31
  -2   6  -7  112.98    4.77
  -2   6  -7  113.44    5.26
  -2   6  -8   42.54    3.01
  -2   6  -9   55.59    3.27
  -2   6 -10   13.88    1.49
  -2   6 -10   14.82    1.60
  -2   6 -11   77.50    2.87
   2   7 -12   14.04    1.23
  -2   7  11   28.43    1.98
  -2   7  11   30.21    1.72
   2   7 -11   28.17    2.05
  -2   7  10   27.05    1.90
   2   7 -10   24.93    2.19
   2   7  -9   45.04    3.10
   2   7  -8  216.86    7.74
  -2   7   8  233.84    7.11
  -2   7   8  209.67    7.19
   2   7  -7  276.13    8.23
   2   7  -7  263.80    8.86
  -2   7   7  291.94    8.69
  -2   7   7  283.30    8.27
  -2   7   7  272.73    8.45
  -2   7   6   64.23    3.34
  -2   7   6   67.68    3.53
  -2   7   6   71.01    3.44
   2   7  -6   64.25    3.62
   2   7  -6   67.59    3.32
  -2   7   5  377.64   10.35
  -2   7   5  411.33   10.97
  -2   7   5  390.35   10.54
  -2   7   5  391.54    9.93
   2   7  -5  392.45   10.28
   2   7  -5  371.25   10.67
  -2   7   4  157.49    5.04
  -2   7   4  159.06    5.74
  -2   7   4  156.14    5.27
  -2   7   3  108.67    3.92
  -2   7   3  106.45    4.00
  -2   7   2  123.52    4.28
  -2   7   2  125.14    4.90
  -2   7   1  465.38   11.58
  -2   7   1  488.68   12.59
  -2   7   0  184.49    5.76
  -2   7   0  198.48    6.69
  -2   7   0  197.33    5.80
  -2   7  -1  127.60    4.68
  -2   7  -1  135.40    4.66
  -2   7  -2  250.66    7.63
  -2   7  -2  252.90    7.33
  -2   7  -3  194.69    6.64
  -2   7  -3  191.60    6.24
  -2   7  -4  229.44    7.58
  -2   7  -4  209.20    6.92
  -2   7  -5  104.98    4.79
  -2   7  -5   96.68    4.29
  -2   7  -6  170.34    6.50
  -2   7  -6  160.29    5.96
  -2   7  -6  164.30    6.38
  -2   7  -7   58.76    3.22
  -2   7  -7   55.02    3.42
  -2   7  -8   19.76    2.01
  -2   7  -8   23.98    2.19
  -2   7  -9   41.69    2.58
  -2   7  -9   45.50    2.74
  -2   7 -10   32.32    2.02
  -2   7 -11   12.00    1.03
   2   8 -11   33.24    1.86
  -2   8  11   37.35    1.60
   2   8 -10   56.83    2.89
  -2   8  10   67.81    2.72
   2   8  -9   29.77    2.26
   2   8  -8   14.82    1.77
   2   8  -7  151.62    5.81
  -2   8   7  160.93    5.51
   2   8  -7  147.63    5.34
  -2   8   6   92.01    4.31
   2   8  -6   82.87    4.04
  -2   8   6   99.89    4.20
  -2   8   6   93.19    4.03
   2   8  -6   91.82    3.97
  -2   8   5   12.22    1.52
  -2   8   5   13.42    1.46
   2   8  -5   10.69    1.39
  -2   8   5   10.10    1.56
  -2   8   4   89.55    3.82
  -2   8   4   93.13    3.69
  -2   8   4   94.14    4.39
  -2   8   3   54.89    2.74
  -2   8   3   49.80    2.61
  -2   8   2   87.85    3.59
  -2   8   1   63.23    2.97
  -2   8   1   70.40    3.75
  -2   8   0  559.96   13.85
  -2   8   0  551.30   13.51
  -2   8   0  571.83   14.94
  -2   8  -1   98.38    4.06
  -2   8  -1   99.83    4.02
  -2   8  -1   98.27    4.73
  -2   8  -2   14.02    1.56
  -2   8  -2   11.84    1.82
  -2   8  -2    8.15    1.35
   2   8   2   10.56    1.35
  -2   8  -3  337.94    9.55
   2   8   3  319.59    9.07
  -2   8  -3  348.33    9.83
  -2   8  -4  448.48   12.31
  -2   8  -4  441.60   11.94
  -2   8  -5   13.03    1.80
  -2   8  -5   13.47    1.65
  -2   8  -6   51.89    3.19
  -2   8  -6   49.87    2.97
  -2   8  -7  122.95    5.01
  -2   8  -7  117.77    4.68
  -2   8  -8   36.46    2.42
  -2   8  -8   34.15    2.31
  -2   8  -9   10.66    1.25
  -2   8  -9    8.80    1.12
  -2   8 -10   50.25    2.01
  -2   8 -10   47.63    2.03
  -2   9  11    5.86    0.69
   2   9 -10   39.70    1.84
  -2   9  10   41.87    1.74
  -2   9   9   20.57    1.79
   2   9  -9   19.03    1.50
  -2   9   9   20.96    1.50
   2   9  -8    0.22    0.73
   2   9  -7    6.03    1.11
  -2   9   7    4.89    0.99
  -2   9   6   15.30    1.82
  -2   9   6   15.75    1.62
   2   9  -6   15.04    1.57
  -2   9   5   69.66    3.70
   2   9  -5   64.81    3.66
  -2   9   5   72.28    3.47
   2   9  -5   59.39    3.08
   2   9  -4  252.15    8.24
  -2   9   4  283.09    8.75
   2   9  -4  279.75    7.97
  -2   9   4  268.18    8.15
  -2   9   3   32.71    2.57
  -2   9   3   30.41    2.08
  -2   9   2   28.82    2.10
  -2   9   1   57.48    3.53
  -2   9   0   51.42    2.89
  -2   9   0   53.64    3.46
  -2   9  -1  436.85   11.43
  -2   9  -1  467.11   13.01
  -2   9  -1  452.81   11.89
  -2   9  -2   33.87    2.38
   2   9   2   27.78    2.11
  -2   9  -2   33.42    2.88
  -2   9  -2   34.01    2.30
  -2   9  -3   69.03    3.53
  -2   9  -3   73.52    4.29
  -2   9  -3   74.77    3.61
  -2   9  -4   62.31    3.27
  -2   9  -4   52.31    3.63
  -2   9  -4   57.16    3.19
  -2   9  -5    2.35    1.35
  -2   9  -5    0.84    0.79
  -2   9  -5    1.52    0.93
  -2   9  -6    4.86    1.07
  -2   9  -6    4.67    1.13
  -2   9  -7    3.78    0.97
  -2   9  -7    2.29    1.07
  -2   9  -7    4.17    1.04
  -2   9  -8    0.76    0.67
  -2   9  -8    0.77    0.80
  -2   9  -8    1.86    0.71
  -2   9  -9    3.99    0.64
  -2   9  -9    4.16    0.69
  -2   9  -9    4.44    0.85
  -2  10   9   14.95    0.98
  -2  10   9   15.76    1.30
  -2  10   8   15.38    1.48
   2  10  -8   14.35    1.48
   2  10  -7   86.43    3.82
  -2  10   6   44.50    2.33
  -2  10   6   48.22    2.78
   2  10  -6   48.74    2.90
  -2  10   5   16.39    1.54
  -2  10   5   13.77    1.71
  -2  10   4  120.18    4.62
  -2  10   4  126.72    5.12
  -2  10   3   42.47    2.88
  -2  10   2  246.64    7.45
  -2  10   1  147.51    5.25
  -2  10   0  172.27    5.80
  -2  10   0  165.35    6.41
  -2  10  -1  386.07   10.22
  -2  10  -1  395.14   11.22
  -2  10  -2    2.99    0.99
   2  10   2    2.81    0.89
  -2  10  -2    4.55    1.38
  -2  10  -3   95.75    3.81
  -2  10  -3  101.40    4.77
  -2  10  -3   92.71    4.00
  -2  10  -4  120.45    5.20
  -2  10  -4  119.54    4.56
  -2  10  -4  113.70    4.28
  -2  10  -5   24.65    2.20
  -2  10  -5   20.17    1.73
  -2  10  -5   21.09    1.69
  -2  10  -6   22.04    1.95
  -2  10  -6   24.00    1.65
  -2  10  -6   24.97    1.74
  -2  10  -7   59.23    2.51
  -2  10  -7   53.57    2.27
  -2  10  -7   56.37    2.71
  -2  10  -8   35.60    1.76
  -2  11   8   54.23    2.10
  -2  11   8   58.64    2.00
  -2  11   7    9.47    1.00
  -2  11   6   15.61    1.33
  -2  11   5  193.06    5.81
  -2  11   5  202.63    5.60
  -2  11   4   52.85    2.50
  -2  11   4   56.14    2.97
  -2  11   4   59.94    2.74
  -2  11   3   23.44    1.73
  -2  11   3   20.11    1.89
  -2  11   3   22.34    1.71
  -2  11   2  148.97    5.55
  -2  11   2  148.95    5.00
  -2  11   1   14.00    1.70
  -2  11   1   14.15    1.42
   2  11   0   27.35    1.92
  -2  11   0   33.11    2.11
   2  11   1   29.74    1.88
  -2  11  -1   36.72    2.20
  -2  11  -2    1.28    0.80
  -2  11  -2    1.46    0.95
  -2  11  -3   78.13    3.26
  -2  11  -3   71.39    3.57
  -2  11  -4   37.75    2.10
  -2  11  -4   42.46    2.55
  -2  11  -5   15.01    1.23
  -2  11  -5   14.75    1.45
  -2  11  -6   27.23    1.68
  -2  11  -6   28.00    1.45
  -2  12   6   26.46    1.20
  -2  12   5   40.92    1.77
  -2  12   4   19.02    1.27
  -2  12   4   19.52    1.43
  -2  12   3   41.76    2.01
  -2  12   3   44.73    2.28
  -2  12   2   46.06    2.09
  -2  12   2   49.03    2.22
   2  12  -2   44.10    2.23
  -2  12   2   50.75    2.54
  -2  12   1   77.92    2.94
  -2  12   1   81.73    3.04
   2  12  -1   77.67    2.94
  -2  12   1   80.75    3.41
  -2  12   0   34.22    1.87
  -2  12   0   34.97    2.18
  -2  12  -1   36.30    1.91
  -2  12  -1   35.99    2.17
  -2  12  -2   63.75    2.54
  -2  12  -3    8.60    0.91
  -2  12  -4   10.77    0.86
   3 -12  -6   85.21    2.93
  -3 -12   5   37.53    1.82
   3 -12  -5   37.36    1.97
   3 -12  -5   36.41    1.55
  -3 -12   4   32.90    1.88
   3 -12  -4   31.30    1.89
   3 -12  -4   29.10    1.53
   3 -12  -3   80.73    3.18
  -3 -12   3   84.33    3.34
  -3 -12   2   16.95    1.18
   3 -12  -2   18.39    1.40
  -3 -12   1   38.36    2.00
  -3 -12   1   41.36    2.32
  -3 -12   0  143.01    4.55
  -3 -12   0  133.03    4.52
  -3 -12  -1   36.34    2.08
  -3 -12  -2   25.04    1.67
   3 -12   2   20.83    1.34
  -3 -12  -2   22.38    1.34
  -3 -12  -3   62.86    2.60
  -3 -12  -3   69.86    2.35
  -3 -12  -4   15.93    1.03
   3 -11  -8  130.05    3.99
  -3 -11   7   26.43    1.39
   3 -11  -7   27.15    1.29
   3 -11  -6    3.67    1.14
  -3 -11   6    4.69    0.94
   3 -11  -6    4.74    0.77
   3 -11  -5   39.96    2.66
  -3 -11   5   42.29    2.48
   3 -11  -5   40.73    2.09
  -3 -11   4  167.03    5.80
  -3 -11   3   52.99    3.07
  -3 -11   3   50.20    2.47
   3 -11  -2   16.49    1.79
  -3 -11   2   20.08    1.77
  -3 -11   1  105.31    4.40
  -3 -11   1  100.14    4.55
   3 -11  -1  108.01    4.21
  -3 -11   0    8.68    1.12
  -3 -11   0    7.41    1.44
   3 -11   0    7.34    1.42
  -3 -11   0    6.80    1.42
  -3 -11  -1   13.33    1.34
   3 -11   1   12.80    1.69
  -3 -11  -1    9.53    1.62
  -3 -11  -1   11.52    1.52
  -3 -11  -2   19.19    1.53
   3 -11   2   17.84    1.86
  -3 -11  -2   15.45    1.80
  -3 -11  -3   44.83    2.28
   3 -11   3   45.42    2.73
  -3 -11  -4    2.28    0.93
  -3 -11  -5   53.90    2.36
   3 -10  -8   71.44    3.37
   3 -10  -7   35.35    1.85
  -3 -10   7   35.23    2.15
   3 -10  -6    4.54    0.87
  -3 -10   6    4.94    1.21
  -3 -10   5   25.39    2.21
  -3 -10   4   81.39    4.19
  -3 -10   3  154.54    5.49
  -3 -10   3  141.05    5.98
  -3 -10   2    2.88    1.15
  -3 -10   1  134.34    5.14
  -3 -10   1  137.62    5.65
  -3 -10   1  122.16    5.66
  -3 -10   0   80.59    3.84
  -3 -10   0   82.39    4.41
  -3 -10   0   82.08    4.42
  -3 -10   0   92.09    3.76
   3 -10   1   27.09    2.57
  -3 -10  -1   27.34    2.20
  -3 -10  -1   25.89    2.35
  -3 -10  -1   21.62    2.39
  -3 -10  -1   26.96    2.00
   3 -10   2   59.13    3.63
  -3 -10  -2   58.14    3.10
  -3 -10  -2   60.43    3.00
  -3 -10  -2   62.18    3.83
  -3 -10  -2   51.50    3.07
  -3 -10  -3   34.43    2.33
  -3 -10  -3   37.45    2.33
   3 -10   4   78.27    3.94
  -3 -10  -4   69.56    3.17
  -3 -10  -4   67.95    3.72
  -3 -10  -4   78.39    3.10
   3 -10   5   20.50    1.99
  -3 -10  -5   24.45    2.03
  -3 -10  -5   26.20    1.79
  -3 -10  -5   25.03    1.61
  -3 -10  -6   10.88    1.02
  -3 -10  -7   32.43    1.51
  -3  -9  10    8.48    0.93
  -3  -9   9  174.92    5.31
  -3  -9   8  242.43    7.23
   3  -9  -8  261.07    7.25
   3  -9  -7   94.66    3.58
  -3  -9   7   95.82    4.02
  -3  -9   7   93.47    4.05
   3  -9  -7   96.13    3.86
  -3  -9   6  180.27    6.12
  -3  -9   6  165.50    6.23
   3  -9  -6  182.39    5.85
  -3  -9   5  287.60    8.57
   3  -9  -5  292.53    8.16
  -3  -9   5  268.93    8.89
  -3  -9   4  131.40    5.80
  -3  -9   4  141.07    5.37
   3  -9  -4  142.46    4.93
   3  -9  -4  134.40    5.16
  -3  -9   3   75.64    3.82
  -3  -9   3   63.06    4.02
   3  -9  -3   74.00    3.25
   3  -9  -3   71.87    3.75
   3  -9  -3   73.98    3.70
  -3  -9   2   36.08    2.81
   3  -9  -2   35.47    2.72
  -3  -9   2   33.35    2.61
  -3  -9   1  126.32    5.56
   3  -9  -1  123.30    5.38
  -3  -9   1  111.87    4.94
  -3  -9   0  198.41    7.62
   3  -9   0  192.84    7.21
  -3  -9   0  201.48    7.00
  -3  -9  -1   52.14    3.27
  -3  -9  -1   51.96    3.67
  -3  -9  -2  387.29   11.09
  -3  -9  -2  401.95   10.53
  -3  -9  -2  365.92   10.91
  -3  -9  -2  389.80   12.02
  -3  -9  -3  144.74    5.65
  -3  -9  -4   51.20    3.44
   3  -9   4   50.19    3.46
  -3  -9  -4   50.07    3.11
   3  -9   5  214.10    7.40
  -3  -9  -5  203.79    6.82
  -3  -9  -5  209.40    7.20
  -3  -9  -5  203.38    6.52
  -3  -9  -5  226.11    6.50
  -3  -9  -6   51.72    2.67
  -3  -9  -6   58.48    2.68
   3  -9   6   53.31    3.14
  -3  -9  -6   52.21    2.81
  -3  -9  -7    3.17    0.88
   3  -8 -11    4.58    0.63
  -3  -8  11    3.91    0.77
   3  -8 -11    4.50    0.80
  -3  -8  10   38.61    2.17
  -3  -8   9   10.03    1.35
  -3  -8   8   24.59    2.03
   3  -8  -8   23.16    1.96
  -3  -8   8   25.05    1.97
   3  -8  -7   15.52    1.45
  -3  -8   7   14.18    1.75
   3  -8  -7   15.99    1.71
  -3  -8   7   12.43    1.60
  -3  -8   6   22.70    2.22
   3  -8  -6   26.12    2.10
  -3  -8   6   22.64    2.04
  -3  -8   5  114.82    5.20
  -3  -8   5  117.93    4.82
   3  -8  -5  122.80    4.66
  -3  -8   4   92.80    4.61
  -3  -8   4   91.47    4.07
   3  -8  -4   87.56    4.03
  -3  -8   4   88.70    4.09
   3  -8  -4   99.82    4.00
   3  -8  -4   91.14    4.22
   3  -8  -3   36.32    2.69
  -3  -8   3   42.55    2.84
  -3  -8   3   37.30    2.74
   3  -8  -3   39.67    2.58
  -3  -8   3   40.02    2.65
   3  -8  -2  273.22    8.73
  -3  -8   2  267.38    8.79
  -3  -8   2  291.39    8.72
   3  -8  -2  280.89    8.28
   3  -8  -1  140.38    5.80
  -3  -8   1  140.62    6.00
  -3  -8   1  156.45    5.80
   3  -8  -1  141.64    5.31
   3  -8   0  104.02    4.91
  -3  -8   0  106.57    5.17
  -3  -8   0  106.35    4.76
   3  -8   0  109.92    4.43
  -3  -8  -1   57.61    3.44
   3  -8   1   54.37    3.51
  -3  -8  -1   48.84    3.61
  -3  -8  -2  184.76    6.74
  -3  -8  -2  175.83    5.93
  -3  -8  -3    5.86    1.28
  -3  -8  -3    3.86    1.57
  -3  -8  -3    4.07    1.34
  -3  -8  -4  107.28    5.22
  -3  -8  -4  107.27    4.99
   3  -8   4  111.48    5.34
  -3  -8  -5   28.08    2.16
  -3  -8  -5   25.53    2.45
  -3  -8  -5   25.78    2.41
   3  -8   5   25.21    2.62
  -3  -8  -6   44.99    2.55
  -3  -8  -6   46.33    2.71
  -3  -8  -6   47.16    3.10
   3  -8   6   42.79    3.11
  -3  -8  -6   48.29    2.93
   3  -8   7   36.09    2.58
  -3  -8  -7   30.89    2.36
  -3  -8  -8   23.05    1.59
  -3  -8  -8   19.31    1.66
  -3  -8  -9    3.62    0.68
  -3  -8  -9    3.40    0.70
  -3  -7  12    8.62    0.91
  -3  -7  11  119.36    4.02
   3  -7 -11  106.40    3.46
  -3  -7  10   12.08    1.42
  -3  -7   9   67.75    3.38
  -3  -7   9   63.36    3.10
   3  -7  -9   71.78    3.50
  -3  -7   8  128.43    4.97
  -3  -7   8  123.16    4.71
   3  -7  -8  122.59    4.86
   3  -7  -7   43.23    2.68
  -3  -7   7   40.94    2.61
  -3  -7   7   42.44    2.68
  -3  -7   7   38.18    2.67
   3  -7  -7   40.20    2.24
  -3  -7   6  210.16    6.84
  -3  -7   6  219.08    6.78
   3  -7  -6  212.05    6.76
  -3  -7   6  194.89    6.94
  -3  -7   5   84.78    3.84
  -3  -7   5   88.85    3.79
   3  -7  -5   89.95    3.82
  -3  -7   5   79.15    4.12
  -3  -7   4   52.89    2.94
  -3  -7   4   44.75    3.10
   3  -7  -4   50.93    2.76
  -3  -7   4   52.57    2.87
   3  -7  -3   21.65    2.10
  -3  -7   3   27.49    2.20
  -3  -7   3   23.69    1.44
   3  -7  -3   20.69    1.79
  -3  -7   3   20.12    1.97
  -3  -7   3   25.38    2.02
   3  -7  -2  785.99   18.29
  -3  -7   2  761.28   17.20
   3  -7  -2  785.44   18.96
  -3  -7   2  796.62   18.80
  -3  -7   2  803.13   19.18
  -3  -7   1  442.54   10.61
   3  -7  -1  476.41   11.64
   3  -7  -1  452.15   12.29
  -3  -7   1  437.98   11.96
  -3  -7   1  449.05   12.50
   3  -7   0  173.67    5.60
   3  -7   0  159.49    6.10
  -3  -7   0  158.07    6.34
  -3  -7   0  165.64    6.01
   3  -7   1  232.93    7.15
  -3  -7  -1  231.22    8.15
  -3  -7  -1  240.46    7.77
   3  -7   2  624.89   16.24
  -3  -7  -2  626.55   16.15
  -3  -7  -3  338.70   10.72
  -3  -7  -3  351.07   10.49
  -3  -7  -4    5.45    1.15
  -3  -7  -4    4.42    1.47
  -3  -7  -5  436.16   12.95
  -3  -7  -5  471.21   12.12
  -3  -7  -5  455.83   11.44
  -3  -7  -5  441.47   12.68
   3  -7   5  470.35   13.18
   3  -7   6  285.03    9.13
  -3  -7  -6  287.15    8.65
  -3  -7  -6  276.10    8.27
  -3  -7  -6  263.05    9.04
  -3  -7  -7   49.71    2.73
   3  -7   7   50.23    3.18
  -3  -7  -7   46.96    3.22
  -3  -7  -8   35.00    2.16
  -3  -7  -8   31.92    2.49
  -3  -7  -9   60.86    3.03
  -3  -7  -9   65.74    2.74
  -3  -7 -10    4.14    0.73
  -3  -7 -10    6.01    0.73
  -3  -6  13   31.18    1.50
   3  -6 -13   35.91    1.71
  -3  -6  12   86.49    3.25
   3  -6 -12   86.84    3.40
  -3  -6  11   24.73    1.66
   3  -6 -11   21.52    1.45
  -3  -6  10   48.77    2.59
  -3  -6   9   55.11    2.93
  -3  -6   8   36.15    2.42
  -3  -6   7   21.99    2.00
   3  -6  -7   22.11    1.93
  -3  -6   7   23.43    1.95
  -3  -6   6  242.28    7.72
   3  -6  -6  245.45    7.67
   3  -6  -6  258.40    7.57
  -3  -6   6  260.67    7.49
   3  -6  -5   43.21    2.60
  -3  -6   5   46.67    2.52
  -3  -6   5   39.21    2.68
   3  -6  -4  457.16   11.38
  -3  -6   4  453.25   10.46
  -3  -6   4  439.49   11.80
  -3  -6   4  449.37   11.46
  -3  -6   4  465.99   11.40
  -3  -6   3  845.87   18.16
   3  -6  -3  819.50   19.04
  -3  -6   3  855.02   19.62
   3  -6  -2  214.56    6.17
  -3  -6   2  207.20    5.36
  -3  -6   1  625.65   14.07
  -3  -6   1  626.03   14.96
   3  -6  -1  669.01   14.99
   3  -6   0  824.54   19.51
  -3  -6   0  786.85   19.76
   3  -6   0  842.60   18.74
  -3  -6  -1  373.98   10.72
  -3  -6  -1  381.03   10.51
  -3  -6  -2   18.59    1.98
   3  -6   2   19.57    2.04
  -3  -6  -3  570.76   15.32
   3  -6   3  606.38   15.37
  -3  -6  -4  473.78   13.15
  -3  -6  -4  475.48   12.15
  -3  -6  -4  481.26   11.83
  -3  -6  -5  152.88    5.88
  -3  -6  -5  147.76    5.14
  -3  -6  -5  154.18    5.43
   3  -6   5  156.86    6.23
  -3  -6  -6    9.72    1.44
  -3  -6  -6   10.78    1.58
  -3  -6  -6    8.45    1.25
   3  -6   6    8.05    1.68
  -3  -6  -6    9.43    1.35
   3  -6   7  107.10    4.77
  -3  -6  -7  103.80    4.21
  -3  -6  -7  107.44    4.30
  -3  -6  -8  298.84    8.38
  -3  -6  -8  300.65    8.45
  -3  -6  -9   49.13    2.52
  -3  -6 -10   13.88    1.16
  -3  -6 -10   10.77    1.39
   3  -5 -13    8.06    1.00
  -3  -5  12   61.13    2.46
   3  -5 -12   65.04    3.01
  -3  -5  11   18.06    1.53
   3  -5 -10  129.44    5.00
  -3  -5  10  125.09    4.74
  -3  -5  10  126.92    4.63
  -3  -5   9    1.79    0.99
  -3  -5   9    0.60    0.87
   3  -5  -9    1.97    0.97
  -3  -5   8   20.99    1.81
  -3  -5   8   18.82    1.76
   3  -5  -8   23.57    1.99
   3  -5  -7   20.16    1.84
  -3  -5   7   21.22    1.79
  -3  -5   7   19.26    1.65
  -3  -5   7   19.88    1.82
   3  -5  -6   32.03    2.18
  -3  -5   6   29.94    2.05
  -3  -5   6   35.56    1.95
  -3  -5   6   26.42    2.08
  -3  -5   5   46.58    2.37
  -3  -5   5   43.93    2.01
   3  -5  -5   43.93    2.39
   3  -5  -4  240.74    6.49
  -3  -5   4  234.61    6.53
   3  -5  -4  238.39    6.67
  -3  -5   4  225.46    5.79
  -3  -5   3  630.98   13.37
   3  -5  -3  618.94   14.15
  -3  -5   3  602.21   13.25
   3  -5  -2  953.80   20.71
  -3  -5   2  939.84   19.87
  -3  -5   1   85.24    2.59
   3  -5  -1   87.39    3.17
  -3  -5   0  146.70    5.10
  -3  -5  -1  424.50   10.91
  -3  -5  -1  402.08    8.96
  -3  -5  -2  598.61   14.65
  -3  -5  -2  578.36   13.32
  -3  -5  -2  559.92   12.46
  -3  -5  -3   95.09    4.38
  -3  -5  -3  102.46    3.15
   3  -5   3  108.81    4.51
  -3  -5  -4   56.32    2.32
  -3  -5  -4   59.43    3.28
  -3  -5  -4   57.62    2.72
  -3  -5  -4   58.58    2.82
  -3  -5  -5   11.57    1.16
  -3  -5  -5   12.55    1.47
  -3  -5  -5   11.02    1.57
  -3  -5  -5   13.38    1.42
   3  -5   5   12.49    1.80
  -3  -5  -6    8.74    1.29
   3  -5   6    8.50    1.72
  -3  -5  -6    6.41    1.00
  -3  -5  -6   10.10    1.30
  -3  -5  -6    9.68    1.42
  -3  -5  -6    7.68    1.07
   3  -5   7    8.87    1.60
  -3  -5  -7   11.21    1.46
  -3  -5  -7   10.21    1.22
  -3  -5  -7   11.99    1.50
  -3  -5  -8   71.60    3.48
  -3  -5  -8   77.36    3.53
  -3  -5  -9   73.01    3.34
  -3  -5  -9   78.05    3.37
  -3  -5 -10   24.80    1.65
  -3  -5 -10   27.39    1.80
  -3  -5 -11   16.23    1.16
   3  -4 -14   38.53    1.63
   3  -4 -13   13.23    1.29
   3  -4 -12   31.87    2.16
  -3  -4  12   30.74    1.80
  -3  -4  11    2.04    0.88
   3  -4 -10  207.67    6.33
  -3  -4  10  208.93    6.47
   3  -4 -10  206.50    6.84
  -3  -4  10  203.55    7.09
  -3  -4   9  359.32    9.66
   3  -4  -9  355.16    9.95
  -3  -4   9  359.29   10.37
  -3  -4   8   18.01    1.64
   3  -4  -8   18.88    1.84
   3  -4  -8   17.98    1.74
  -3  -4   8   14.17    1.76
  -3  -4   7  465.85   11.36
   3  -4  -7  437.52   11.73
   3  -4  -7  449.19   11.42
  -3  -4   7  456.89   11.68
  -3  -4   6  192.86    5.70
   3  -4  -6  191.49    5.89
  -3  -4   6  192.44    5.78
   3  -4  -6  186.04    5.70
  -3  -4   5  130.38    4.16
   3  -4  -5  136.32    4.41
  -3  -4   4   19.05    1.22
   3  -4  -4   18.08    1.29
   3  -4  -4   17.72    1.28
  -3  -4   3 1835.67   37.90
   3  -4  -3 1834.73   38.21
   3  -4  -2  275.62    7.02
  -3  -4   2  292.70    6.41
  -3  -4   1  944.26   20.28
  -3  -4   1  899.36   18.95
  -3  -4   0 4532.19   90.26
  -3  -4   0 4347.56   88.77
  -3  -4  -1  914.74   20.51
  -3  -4  -1  898.65   19.00
  -3  -4  -2  134.29    4.86
  -3  -4  -2  131.09    3.64
  -3  -4  -3  132.08    5.08
  -3  -4  -3  127.47    3.77
  -3  -4  -4  895.23   20.38
  -3  -4  -4  919.73   19.95
  -3  -4  -4  903.27   20.32
  -3  -4  -5  442.96   10.90
  -3  -4  -5  437.11   11.24
  -3  -4  -5  450.58   10.98
  -3  -4  -5  432.90   11.21
   3  -4   6    5.36    1.39
  -3  -4  -6    5.23    1.11
  -3  -4  -6    4.46    1.04
  -3  -4  -6    5.56    1.11
  -3  -4  -6    7.33    1.12
  -3  -4  -6    5.31    1.09
  -3  -4  -7  281.63    8.34
  -3  -4  -7  296.84    8.30
  -3  -4  -7  289.71    8.59
  -3  -4  -7  294.70    8.29
  -3  -4  -8  193.28    6.25
  -3  -4  -8  206.36    6.70
  -3  -4  -8  196.12    6.40
  -3  -4  -9   14.18    1.58
  -3  -4  -9   13.35    1.42
  -3  -4  -9   15.51    1.58
  -3  -4 -10  122.84    4.33
  -3  -4 -10  113.82    4.08
  -3  -4 -11  125.98    3.99
   3  -3 -14   37.41    1.71
   3  -3 -13   26.21    1.78
  -3  -3  13   30.39    2.09
   3  -3 -12   49.83    2.75
  -3  -3  12   46.85    2.35
  -3  -3  11  139.26    4.81
  -3  -3  11  134.41    5.68
  -3  -3  10   16.59    1.99
  -3  -3  10   20.10    2.02
  -3  -3  10   17.95    1.70
  -3  -3   9   35.84    2.32
  -3  -3   9   36.69    2.60
  -3  -3   9   33.73    2.65
   3  -3  -9   40.48    2.84
   3  -3  -9   33.40    2.31
  -3  -3   8   11.20    1.57
  -3  -3   8   12.35    1.68
   3  -3  -8   11.46    1.49
   3  -3  -7  167.20    5.25
  -3  -3   7  173.87    5.71
   3  -3  -7  160.25    5.49
  -3  -3   6   54.31    2.66
   3  -3  -6   62.53    2.77
  -3  -3   5   45.58    2.16
   3  -3  -5   47.96    2.11
  -3  -3   4  737.30   16.55
   3  -3  -4  755.49   16.43
   3  -3  -4  774.17   16.46
  -3  -3   3  409.90    9.26
   3  -3  -3  396.50    9.08
   3  -3  -3  402.37    9.15
  -3  -3   2  319.99    7.19
   3  -3  -2  315.97    7.25
  -3  -3   2  303.96    6.58
  -3  -3   1   83.94    2.89
  -3  -3   0  167.36    4.82
  -3  -3   0  166.26    4.09
  -3  -3  -1   38.14    2.02
  -3  -3  -1   37.47    1.45
  -3  -3  -2  444.44   10.91
  -3  -3  -2  425.19    9.73
  -3  -3  -3 2790.48   58.22
  -3  -3  -3 2928.11   59.77
  -3  -3  -4   16.63    1.39
  -3  -3  -4   19.43    1.38
  -3  -3  -4   13.98    1.70
  -3  -3  -5  141.87    4.61
  -3  -3  -5  143.03    4.61
  -3  -3  -5  141.36    4.73
  -3  -3  -5  142.04    4.66
  -3  -3  -5  131.37    4.69
  -3  -3  -6  244.98    7.12
  -3  -3  -6  231.35    7.21
  -3  -3  -6  238.66    6.96
  -3  -3  -6  225.74    7.63
  -3  -3  -6  240.95    6.98
  -3  -3  -7  117.05    4.54
  -3  -3  -7  118.86    4.72
  -3  -3  -7  114.85    4.43
  -3  -3  -7  109.97    4.38
  -3  -3  -7  111.71    5.09
  -3  -3  -8   61.54    3.75
  -3  -3  -8   61.01    3.32
  -3  -3  -8   60.18    3.12
  -3  -3  -8   62.40    3.19
  -3  -3  -8   61.76    3.15
  -3  -3  -9    1.57    0.87
  -3  -3  -9    1.07    0.85
  -3  -3 -10    2.37    0.84
  -3  -3 -10    2.24    0.91
   3  -3  10    2.13    0.99
  -3  -3 -11   25.31    1.64
  -3  -3 -12   22.37    1.15
  -3  -2  14   18.31    1.49
  -3  -2  13   15.12    1.73
  -3  -2  13   13.51    1.14
   3  -2 -13   15.67    1.42
  -3  -2  12    7.29    1.09
   3  -2 -12    5.83    1.14
  -3  -2  11  112.47    4.28
   3  -2 -11  112.82    5.62
  -3  -2  11  116.13    5.35
   3  -2 -11  117.07    4.48
  -3  -2  11  118.01    4.98
   3  -2 -10  184.05    7.32
  -3  -2  10  189.94    6.59
  -3  -2  10  178.16    6.93
  -3  -2   9  203.54    7.03
   3  -2  -9  192.64    7.14
   3  -2  -9  190.74    6.14
   3  -2  -9  181.60    6.74
  -3  -2   9  201.43    6.64
  -3  -2   8   -0.10    0.90
   3  -2  -8    1.60    0.97
  -3  -2   8    1.07    0.92
   3  -2  -8    1.76    0.92
   3  -2  -8    0.82    0.75
   3  -2  -7 1047.83   23.44
   3  -2  -7 1015.00   22.87
  -3  -2   7 1080.10   23.70
  -3  -2   6 1564.96   33.50
   3  -2  -6 1555.60   33.22
  -3  -2   5 1347.94   29.05
   3  -2  -5 1367.92   28.70
  -3  -2   4  650.90   14.39
  -3  -2   4  636.84   13.28
   3  -2  -4  672.67   13.99
  -3  -2   3 2921.43   60.18
   3  -2  -3 2938.67   59.86
  -3  -2   3 3002.52   59.62
   3  -2  -3 2907.16   59.65
  -3  -2   2  219.78    5.52
   3  -2  -2  233.85    5.33
  -3  -2   2  231.68    5.42
  -3  -2   1 1789.63   36.49
  -3  -2   1 1799.62   36.86
  -3  -2   1 1797.47   36.70
  -3  -2   1 1749.29   36.79
  -3  -2   0  694.73   14.91
  -3  -2   0  684.69   14.39
  -3  -2   0  653.49   14.91
  -3  -2  -1  337.31    8.16
  -3  -2  -1  324.82    7.47
  -3  -2  -2  126.47    3.51
  -3  -2  -2  126.68    4.21
  -3  -2  -2  123.30    3.62
  -3  -2  -3  205.95    5.32
  -3  -2  -3  197.55    5.54
  -3  -2  -3  191.58    6.11
  -3  -2  -4   39.39    1.93
  -3  -2  -4   39.21    2.16
  -3  -2  -4   34.94    2.38
  -3  -2  -5   34.90    1.96
  -3  -2  -5   30.09    2.48
  -3  -2  -5   31.83    2.02
  -3  -2  -5   32.92    1.91
  -3  -2  -6  739.10   17.41
  -3  -2  -6  779.82   17.58
  -3  -2  -6  726.29   19.25
  -3  -2  -6  741.51   18.37
  -3  -2  -6  757.59   17.73
  -3  -2  -7  125.92    4.75
  -3  -2  -7  128.53    5.47
  -3  -2  -7  125.86    4.65
  -3  -2  -8   35.00    2.37
  -3  -2  -8   36.04    2.88
  -3  -2  -8   32.50    2.33
  -3  -2  -8   37.13    2.41
  -3  -2  -9   15.84    1.64
  -3  -2  -9   10.78    1.40
  -3  -2  -9   15.13    2.05
  -3  -2  -9   12.09    1.57
  -3  -2 -10  133.69    4.70
  -3  -2 -10  123.15    5.36
  -3  -2 -10  122.86    4.58
  -3  -2 -11  212.52    6.09
  -3  -2 -11  210.16    6.14
   3  -2  12   23.63    1.38
  -3  -2 -12   21.19    1.14
  -3  -2 -12   21.57    1.25
  -3  -1  15   34.30    1.54
  -3  -1  14   84.43    3.46
   3  -1 -13    3.86    0.85
  -3  -1  13    3.00    0.74
   3  -1 -12  207.57    6.38
   3  -1 -12  195.94    7.69
   3  -1 -11  195.00    7.75
  -3  -1  11  203.92    7.64
   3  -1 -11  206.11    6.52
   3  -1 -10   25.66    2.41
  -3  -1  10   26.03    2.36
   3  -1 -10   25.26    2.53
  -3  -1   9  442.46   11.22
  -3  -1   9  429.00   11.80
   3  -1  -9  458.32   12.34
   3  -1  -9  424.65   12.37
   3  -1  -9  450.61   11.24
  -3  -1   8  551.96   13.95
   3  -1  -8  571.35   14.24
   3  -1  -8  589.24   14.62
   3  -1  -8  554.70   13.37
   3  -1  -7   28.41    1.91
   3  -1  -6  548.65   12.77
   3  -1  -5   67.62    2.39
   3  -1  -4 1049.36   21.86
   3  -1  -3   83.15    2.20
   3  -1  -3   79.42    1.99
  -3  -1   3   82.70    2.33
   3  -1  -2  348.34    7.12
  -3  -1   2  348.37    7.54
  -3  -1   1 1227.31   25.49
  -3  -1   1 1230.19   25.08
  -3  -1   1 1211.84   24.69
  -3  -1   0 1023.76   21.02
  -3  -1   0  988.06   20.52
  -3  -1  -1  951.72   20.07
  -3  -1  -1  939.39   20.28
  -3  -1  -1  924.71   19.62
  -3  -1  -2  473.92   11.26
  -3  -1  -2  490.50   11.39
  -3  -1  -2  477.75   10.86
  -3  -1  -3  335.01    8.99
  -3  -1  -3  354.12    9.00
  -3  -1  -3  357.06    8.62
  -3  -1  -4  189.53    6.32
  -3  -1  -4  206.08    5.93
  -3  -1  -5 1523.93   32.94
  -3  -1  -5 1513.72   33.71
  -3  -1  -5 1488.30   32.14
  -3  -1  -6  749.60   18.72
  -3  -1  -6  822.52   18.02
  -3  -1  -6  739.50   18.15
  -3  -1  -6  794.15   19.82
  -3  -1  -6  791.81   18.90
  -3  -1  -6  787.67   17.95
  -3  -1  -7    4.28    1.21
  -3  -1  -7    2.30    0.90
  -3  -1  -7    2.76    0.97
  -3  -1  -7    4.23    1.51
  -3  -1  -7    3.43    1.11
  -3  -1  -7    2.70    0.86
  -3  -1  -8  235.04    7.44
  -3  -1  -8  233.67    7.10
  -3  -1  -8  230.57    8.16
  -3  -1  -8  232.70    9.01
  -3  -1  -9  344.91   10.74
  -3  -1  -9  346.74    9.56
  -3  -1  -9  334.69   11.58
  -3  -1 -10  112.02    5.22
  -3  -1 -10  125.09    4.48
   3  -1  11   11.92    1.40
  -3  -1 -11   10.37    1.50
  -3  -1 -11   10.45    1.13
   3  -1  12  118.49    3.75
   3   0 -15   20.20    1.11
  -3   0  15   23.29    1.30
  -3   0  14    4.23    1.06
  -3   0  13    1.35    0.64
   3   0 -13    0.24    1.00
   3   0 -12    1.70    1.15
   3   0 -12    2.32    0.82
   3   0 -11   99.68    3.94
   3   0 -11   96.54    4.04
  -3   0  11   95.90    4.57
  -3   0  11   94.39    4.93
   3   0 -11  104.71    5.22
   3   0 -10   10.70    1.77
  -3   0  10   11.31    1.80
  -3   0  10   10.76    1.84
  -3   0  10   11.69    1.44
   3   0 -10   13.82    1.92
   3   0  -9    3.28    1.16
  -3   0   9    2.09    1.22
  -3   0   9    2.89    0.89
   3   0  -9    3.24    1.06
  -3   0   8   15.60    1.73
  -3   0   8   13.62    1.62
  -3   0   8   16.70    1.49
   3   0  -8   13.94    1.27
   3   0  -8   12.82    1.50
  -3   0   7   28.51    2.00
  -3   0   6  181.22    5.50
  -3   0   5   53.23    2.30
  -3   0   4   39.65    1.81
  -3   0   3   35.99    1.59
  -3   0   2   36.47    1.23
  -3   0   2   37.45    1.51
  -3   0   2   36.74    1.26
  -3   0   1  197.94    4.28
  -3   0   1  198.15    4.47
  -3   0   1  210.21    4.73
  -3   0   1  204.12    4.89
  -3   0   1  194.64    4.50
  -3   0   0    2.48    0.46
  -3   0   0    2.63    0.45
  -3   0  -1   33.99    1.35
  -3   0  -1   31.49    1.33
  -3   0  -1   34.48    1.66
  -3   0  -1   30.97    1.43
  -3   0  -2    0.69    0.52
  -3   0  -2    1.87    0.65
  -3   0  -3  412.90   10.30
  -3   0  -3  416.24   10.05
  -3   0  -3  429.81    9.78
  -3   0  -3  418.46   10.47
  -3   0  -4  248.88    6.96
  -3   0  -4  232.16    6.76
  -3   0  -4  248.97    6.45
  -3   0  -4  243.67    7.26
  -3   0  -5  156.19    5.75
  -3   0  -5  151.31    4.83
  -3   0  -5  164.92    4.99
  -3   0  -5  170.54    5.52
  -3   0  -5  153.27    5.04
  -3   0  -6  430.23   10.83
  -3   0  -6  439.22   11.67
  -3   0  -6  422.93   11.50
  -3   0  -6  414.12   10.62
  -3   0  -6  420.48   10.99
  -3   0  -6  419.12   12.08
  -3   0  -7    2.21    0.95
  -3   0  -7    2.19    1.03
  -3   0  -7    2.49    0.93
  -3   0  -7    3.63    1.43
  -3   0  -7    1.78    0.81
  -3   0  -7    2.72    0.99
  -3   0  -8   42.86    2.62
  -3   0  -8   36.67    2.37
  -3   0  -8   41.83    2.54
  -3   0  -8   40.00    3.00
  -3   0  -8   45.16    3.64
  -3   0  -8   40.93    3.04
  -3   0  -9   67.16    4.01
  -3   0  -9   57.44    3.11
  -3   0  -9   54.27    2.92
  -3   0  -9   60.70    4.25
  -3   0 -10    5.09    1.09
  -3   0 -10    5.19    1.00
  -3   0 -10    7.58    1.57
  -3   0 -11    0.73    0.71
  -3   0 -11    0.65    0.56
  -3   0 -11    2.18    1.03
   3   0  11    0.50    0.86
  -3   0 -12    4.41    0.75
   3   0  12    4.84    0.89
  -3   1  15   35.31    1.58
  -3   1  14   84.45    3.47
   3   1 -13    2.41    1.17
   3   1 -12  221.56    8.08
  -3   1  11  192.35    7.38
   3   1 -11  196.44    7.54
  -3   1  11  192.93    6.93
  -3   1  11  205.10    6.36
   3   1 -11  193.14    6.24
   3   1 -11  181.53    7.30
  -3   1  10   27.34    1.99
  -3   1  10   21.55    1.80
  -3   1  10   19.41    2.13
  -3   1  10   20.81    2.28
   3   1 -10   22.41    2.39
   3   1 -10   19.89    2.18
  -3   1   9  435.97   12.19
  -3   1   9  480.87   11.84
  -3   1   9  461.90   11.70
  -3   1   9  476.64   12.86
  -3   1   8  565.50   14.16
  -3   1   8  582.04   13.72
  -3   1   8  576.60   14.59
  -3   1   7   48.09    2.65
   3   1  -7   48.67    2.34
  -3   1   6  573.21   13.46
   3   1  -6  561.34   12.86
  -3   1   5   79.65    2.94
   3   1  -5   78.89    2.53
  -3   1   4 1055.47   22.31
  -3   1   4 1031.08   21.92
  -3   1   3   79.64    2.57
  -3   1   2  343.48    7.78
  -3   1   2  335.50    7.59
  -3   1   1 1228.19   25.24
  -3   1   1 1219.01   25.23
  -3   1   1 1219.41   25.41
  -3   1   0 1004.18   21.37
  -3   1   0 1045.86   21.38
  -3   1   0 1038.52   21.90
  -3   1  -1  922.53   19.22
  -3   1  -1  901.02   19.77
  -3   1  -2  546.50   11.96
  -3   1  -2  533.68   12.50
  -3   1  -3  296.20    7.35
  -3   1  -3  279.81    7.72
  -3   1  -4  193.42    5.43
  -3   1  -4  206.08    5.92
  -3   1  -4  193.49    5.92
  -3   1  -5 1498.38   32.33
  -3   1  -5 1513.98   33.16
  -3   1  -5 1518.33   32.32
  -3   1  -6  706.59   17.06
  -3   1  -6  709.73   17.58
  -3   1  -6  713.81   16.61
  -3   1  -6  741.60   16.78
  -3   1  -6  723.17   17.69
  -3   1  -6  689.00   18.16
  -3   1  -7    6.29    1.21
  -3   1  -7    6.27    1.41
  -3   1  -7    6.07    1.31
  -3   1  -7    5.79    1.14
  -3   1  -7    5.35    1.03
  -3   1  -7    5.48    1.47
  -3   1  -8  229.24    8.09
  -3   1  -8  234.65    7.33
  -3   1  -8  226.27    8.08
  -3   1  -8  225.55    8.61
  -3   1  -8  229.39    7.17
  -3   1  -8  218.04    7.09
  -3   1  -8  238.44    7.01
  -3   1  -9  359.31    9.83
  -3   1  -9  327.85   11.46
  -3   1  -9  340.96   10.74
  -3   1  -9  345.01    9.30
  -3   1 -10  117.27    5.24
  -3   1 -10  109.00    3.96
  -3   1 -10  117.12    4.43
  -3   1 -11   11.56    1.24
  -3   1 -11   13.55    1.68
   3   1  11   12.87    1.46
  -3   1 -12  108.83    3.44
  -3   1 -12  103.43    3.84
  -3   2  14   23.82    1.71
   3   2 -13   12.63    1.71
   3   2 -12    4.39    1.38
  -3   2  12    5.30    1.04
  -3   2  11  128.28    4.74
   3   2 -11  120.10    4.56
  -3   2  11  132.28    4.78
  -3   2  11  121.33    5.14
   3   2 -11  123.86    5.63
  -3   2  11  120.33    5.47
   3   2 -11  112.85    5.52
  -3   2  10  182.76    6.99
  -3   2  10  184.96    6.10
  -3   2  10  198.42    6.30
  -3   2  10  179.15    6.54
  -3   2   9  215.65    7.29
  -3   2   9  192.17    6.28
  -3   2   9  191.06    6.70
  -3   2   9  225.47    6.69
   3   2  -8    0.90    0.69
  -3   2   8    0.08    0.88
  -3   2   8    0.75    0.79
  -3   2   8    0.66    0.86
  -3   2   7 1049.77   23.26
   3   2  -7 1070.21   23.31
  -3   2   7 1059.06   23.94
  -3   2   6 1533.96   33.15
   3   2  -6 1551.30   32.52
  -3   2   5 1415.41   29.33
   3   2  -5 1377.99   28.63
  -3   2   5 1334.27   28.86
  -3   2   4  677.81   14.61
   3   2  -4  652.89   13.88
  -3   2   4  646.05   14.29
  -3   2   3 2929.44   58.81
   3   2  -3 2883.67   57.93
  -3   2   3 2810.41   58.60
  -3   2   2  235.59    5.68
  -3   2   1 1749.15   35.83
  -3   2   1 1733.87   35.63
  -3   2   0  650.07   13.83
  -3   2  -1  293.58    6.75
  -3   2  -1  290.31    7.31
  -3   2  -2  128.78    4.04
  -3   2  -2  132.62    3.63
  -3   2  -3  160.55    4.89
  -3   2  -3  167.42    4.57
  -3   2  -4   33.16    1.91
  -3   2  -4   30.79    1.72
  -3   2  -5   30.59    1.93
  -3   2  -5   29.60    2.12
  -3   2  -5   32.09    1.84
  -3   2  -5   28.21    1.76
  -3   2  -6  737.58   17.03
  -3   2  -6  748.49   17.79
  -3   2  -6  700.13   16.74
  -3   2  -6  746.44   18.03
  -3   2  -7  102.29    4.13
  -3   2  -7  105.62    4.80
  -3   2  -7  101.00    3.91
  -3   2  -7  100.19    4.46
  -3   2  -8   38.89    2.69
  -3   2  -8   38.86    2.48
  -3   2  -8   39.26    3.27
  -3   2  -8   36.93    2.96
  -3   2  -8   34.90    2.19
  -3   2  -8   43.72    2.64
  -3   2  -9   12.75    1.30
  -3   2  -9   15.35    1.67
  -3   2  -9   15.01    1.61
  -3   2 -10  121.15    4.53
  -3   2 -10  136.79    5.61
  -3   2 -11  216.81    6.26
   3   2  11  232.25    6.57
  -3   2 -11  224.67    7.17
   3   2  12   25.60    1.49
  -3   2 -12   27.36    1.70
  -3   2 -12   26.32    1.35
   3   3 -14   34.49    1.98
  -3   3  14   41.82    1.98
   3   3 -13   28.87    2.28
   3   3 -13   28.03    2.21
  -3   3  13   31.69    2.18
  -3   3  12   54.50    2.74
   3   3 -12   51.02    3.35
   3   3 -11  150.58    6.16
  -3   3  11  149.99    5.39
  -3   3  11  134.08    5.81
  -3   3  11  141.29    5.11
  -3   3  10   16.41    1.95
  -3   3  10   16.72    1.79
  -3   3  10   17.74    1.77
  -3   3  10   15.69    2.01
   3   3  -9   38.05    2.64
  -3   3   9   36.18    2.57
  -3   3   9   41.63    2.51
  -3   3   9   36.81    2.73
   3   3  -8   23.16    1.79
  -3   3   8   20.55    1.87
  -3   3   8   23.34    2.06
  -3   3   7  163.20    5.17
   3   3  -7  158.50    5.03
  -3   3   7  167.06    5.56
   3   3  -6   55.75    2.33
  -3   3   6   56.67    2.66
   3   3  -5   42.64    1.77
  -3   3   5   44.88    2.11
  -3   3   5   41.68    1.89
   3   3  -4  777.38   16.88
  -3   3   4  832.05   17.52
  -3   3   4  809.56   17.37
  -3   3   3  375.32    8.99
  -3   3   3  394.57    9.23
  -3   3   3  401.78    9.01
  -3   3   2  353.99    8.31
  -3   3   2  350.33    8.01
  -3   3   1  111.47    3.29
  -3   3   0  145.82    3.66
  -3   3   0  143.90    4.02
  -3   3  -1   31.91    1.69
  -3   3  -1   32.85    1.34
  -3   3  -1   33.33    1.58
  -3   3  -2  410.37    9.79
  -3   3  -2  396.55    9.16
  -3   3  -3 2635.12   55.29
  -3   3  -3 2681.13   54.74
  -3   3  -4   20.39    1.82
  -3   3  -4   17.14    1.29
  -3   3  -4   18.34    1.42
  -3   3  -5  139.52    5.35
  -3   3  -5  141.67    4.57
  -3   3  -5  148.65    5.01
  -3   3  -5  149.27    4.79
  -3   3  -5  151.63    4.69
  -3   3  -5  140.36    4.66
  -3   3  -6  216.17    7.22
  -3   3  -6  208.25    6.15
  -3   3  -6  203.57    6.65
  -3   3  -6  224.26    6.43
  -3   3  -6  211.05    6.46
  -3   3  -7  110.41    4.19
  -3   3  -7  106.49    4.72
  -3   3  -7  108.69    4.27
  -3   3  -8   49.70    3.44
  -3   3  -8   46.36    3.04
  -3   3  -8   55.06    3.90
  -3   3  -8   56.28    2.95
  -3   3  -8   52.83    2.82
  -3   3  -9    0.08    0.80
  -3   3  -9    0.10    0.84
   3   3  10    2.89    1.08
  -3   3 -10    2.53    0.81
  -3   3 -11   22.35    1.88
  -3   3 -11   20.03    1.41
   3   3  11   23.45    1.63
  -3   3 -11   21.51    1.35
  -3   3 -12   22.76    1.46
   3   3  12   23.10    1.20
   3   4 -14   39.61    1.94
   3   4 -13   21.80    1.77
  -3   4  13   21.94    1.64
  -3   4  12   36.18    2.16
   3   4 -12   34.29    2.59
  -3   4  12   35.38    2.45
  -3   4  11    0.32    0.83
  -3   4  11    1.62    0.90
  -3   4  10  222.19    6.94
  -3   4  10  237.61    7.48
  -3   4   9  356.89   10.32
  -3   4   8   17.52    1.78
  -3   4   8   18.78    1.75
  -3   4   7  465.77   11.63
  -3   4   7  441.23   11.34
  -3   4   6  210.46    6.15
  -3   4   6  211.06    6.11
  -3   4   6  211.84    5.92
   3   4  -6  201.04    5.80
  -3   4   6  215.71    6.43
  -3   4   5  169.97    4.89
  -3   4   5  159.74    5.17
  -3   4   5  174.16    4.91
   3   4  -5  162.56    4.62
  -3   4   4   29.32    1.61
  -3   4   4   32.07    1.85
  -3   4   4   33.41    1.60
   3   4  -4   34.62    1.49
  -3   4   3 1910.11   40.01
  -3   4   3 1952.48   39.64
  -3   4   3 1890.15   40.32
  -3   4   2  259.48    6.68
  -3   4   1  968.56   20.94
  -3   4   0 4148.99   84.94
  -3   4   0 4172.89   84.19
  -3   4  -1  811.59   17.53
  -3   4  -1  782.49   16.80
  -3   4  -1  796.00   17.75
  -3   4  -2  147.07    3.96
  -3   4  -2  143.28    4.53
  -3   4  -3  103.67    3.31
  -3   4  -3  112.44    3.76
  -3   4  -4  864.74   18.91
  -3   4  -4  839.45   19.18
  -3   4  -4  870.46   19.64
  -3   4  -5  414.34   10.99
  -3   4  -5  420.82   11.61
  -3   4  -5  416.93   10.35
  -3   4  -5  440.80   11.70
  -3   4  -5  412.29   10.42
  -3   4  -6    4.89    1.19
  -3   4  -6    3.10    0.99
  -3   4  -6    3.50    0.87
  -3   4  -6    3.03    0.90
  -3   4  -7  237.29    7.14
  -3   4  -7  257.38    8.55
  -3   4  -7  250.10    7.30
  -3   4  -7  252.39    8.28
  -3   4  -8  223.47    8.04
  -3   4  -8  229.03    7.76
  -3   4  -8  230.59    6.87
  -3   4  -9   14.66    1.70
  -3   4  -9   15.75    1.48
  -3   4  -9   12.38    1.84
   3   4  10  135.96    4.47
  -3   4 -10  132.32    4.26
  -3   4 -10  126.11    5.12
   3   4  11  113.43    3.55
  -3   4 -11  113.93    3.34
  -3   4 -12   29.69    1.48
   3   5 -13    8.66    1.22
   3   5 -12   63.64    3.23
   3   5 -12   65.84    3.51
  -3   5  12   63.90    2.82
  -3   5  11   14.49    1.55
  -3   5  11   15.72    1.69
  -3   5  11   14.16    1.53
   3   5 -11   13.26    1.89
  -3   5  10  126.92    5.53
  -3   5  10  134.68    5.05
  -3   5   9    0.90    0.88
  -3   5   8   31.65    2.44
  -3   5   8   28.73    2.13
  -3   5   7   19.84    1.90
  -3   5   7   21.37    1.79
  -3   5   7   19.19    1.88
  -3   5   6   28.37    2.09
  -3   5   6   29.84    1.85
  -3   5   6   30.80    2.08
  -3   5   6   28.47    2.11
  -3   5   5   33.75    1.87
  -3   5   5   32.12    2.19
  -3   5   5   35.35    2.21
  -3   5   4  242.42    6.73
  -3   5   4  228.87    6.33
  -3   5   3  699.22   15.61
  -3   5   3  679.33   15.86
  -3   5   2 1003.00   22.01
  -3   5   1  107.13    3.63
  -3   5   0  145.17    4.45
  -3   5  -1  413.55   10.30
  -3   5  -2  595.67   13.94
  -3   5  -2  592.32   14.45
  -3   5  -3   97.30    3.59
  -3   5  -3  106.73    4.36
  -3   5  -4   59.17    3.35
  -3   5  -4   67.41    3.16
  -3   5  -5   12.67    1.50
  -3   5  -5   14.33    1.78
  -3   5  -6    8.77    1.38
  -3   5  -6   10.25    1.58
  -3   5  -7   10.21    1.66
  -3   5  -7   10.53    1.65
  -3   5  -7    8.77    1.62
  -3   5  -8   71.96    4.01
  -3   5  -8   85.26    4.14
  -3   5  -9   77.21    3.97
  -3   5  -9   78.51    3.73
  -3   5 -10   18.34    1.55
  -3   5 -10   18.23    1.77
  -3   5 -11   19.49    1.48
   3   6 -13   30.25    1.72
  -3   6  12  102.86    3.78
  -3   6  12  103.30    3.47
  -3   6  11   23.28    2.01
   3   6 -11   20.57    2.08
  -3   6  11   22.60    1.75
  -3   6  10   75.03    3.80
  -3   6  10   76.96    3.48
  -3   6   9   73.47    3.90
  -3   6   8   36.88    2.47
  -3   6   8   31.55    2.55
  -3   6   7   36.93    2.46
  -3   6   7   36.43    2.62
  -3   6   7   40.53    2.73
  -3   6   6  248.33    7.54
  -3   6   6  247.82    7.66
  -3   6   6  253.93    7.81
  -3   6   6  247.13    7.08
  -3   6   5   34.61    2.39
  -3   6   5   39.76    2.43
  -3   6   5   33.60    2.02
  -3   6   4  485.70   11.91
  -3   6   4  456.27   11.43
  -3   6   3  873.93   20.06
  -3   6   3  899.05   19.84
  -3   6   3  875.20   19.56
  -3   6   2  204.97    5.93
  -3   6   2  211.94    6.67
  -3   6   2  209.97    6.12
  -3   6   1  644.80   15.00
  -3   6   1  636.35   15.80
  -3   6   1  651.15   15.09
  -3   6   0  765.69   17.82
  -3   6   0  751.86   18.49
  -3   6   0  797.18   17.69
  -3   6  -1  372.09    9.54
  -3   6  -1  373.24    9.65
  -3   6  -1  361.98    9.82
  -3   6  -2   16.84    1.51
  -3   6  -2   14.84    1.67
  -3   6  -3  547.41   13.97
  -3   6  -3  601.61   14.76
  -3   6  -4  464.36   12.39
  -3   6  -4  497.56   13.11
  -3   6  -5  178.83    6.56
  -3   6  -5  157.63    6.32
  -3   6  -6    6.28    1.42
  -3   6  -6    5.67    1.36
  -3   6  -7  116.23    5.21
  -3   6  -8  305.17    9.41
  -3   6  -8  337.82    9.86
  -3   6  -9   47.80    2.69
  -3   6  -9   46.77    2.86
  -3   6 -10   19.72    1.48
  -3   6 -10   21.46    1.69
  -3   7  12    9.09    1.04
   3   7 -12    6.84    0.96
  -3   7  12    9.09    0.86
  -3   7  11  121.45    4.48
   3   7 -11  115.19    4.46
  -3   7  11  114.55    3.96
   3   7 -10   14.28    1.74
  -3   7  10   14.69    1.53
   3   7  -9   53.75    3.33
  -3   7   8  120.65    4.80
  -3   7   8  113.74    4.92
   3   7  -8  114.20    5.13
  -3   7   7   54.47    3.18
   3   7  -7   52.43    3.31
  -3   7   7   55.99    3.12
  -3   7   7   56.86    3.28
  -3   7   6  215.27    7.25
  -3   7   6  212.67    7.04
   3   7  -6  213.05    7.19
  -3   7   6  219.34    7.03
  -3   7   6  217.62    6.59
  -3   7   5   86.72    3.84
  -3   7   5   84.11    4.01
  -3   7   5   85.37    3.53
  -3   7   4   61.03    3.00
  -3   7   4   56.50    3.21
  -3   7   4   52.97    2.73
  -3   7   3   26.00    1.93
  -3   7   3   26.93    1.90
  -3   7   2  834.05   19.38
  -3   7   2  802.44   18.37
  -3   7   1  435.58   11.21
  -3   7   1  460.40   11.38
  -3   7   1  448.96   12.22
  -3   7   0  184.72    6.00
  -3   7   0  199.02    6.03
  -3   7   0  190.80    6.01
  -3   7   0  190.70    6.81
  -3   7  -1  232.74    7.15
  -3   7  -1  232.72    6.94
  -3   7  -1  227.29    7.81
  -3   7  -2  646.10   15.93
  -3   7  -2  629.70   15.54
  -3   7  -3  381.04   10.79
  -3   7  -3  368.88   10.31
  -3   7  -4    6.73    1.41
  -3   7  -4    6.69    1.25
  -3   7  -5  476.39   13.57
  -3   7  -5  505.72   13.56
  -3   7  -6  292.10    9.22
  -3   7  -7   45.65    2.98
  -3   7  -7   48.35    3.12
  -3   7  -8   31.88    2.41
  -3   7  -9   84.01    3.61
  -3   7 -10    2.72    0.61
  -3   7 -10    3.25    0.74
  -3   8  12    1.55    0.47
  -3   8  11    5.21    0.97
  -3   8  11    5.13    0.78
   3   8 -11    4.78    0.85
  -3   8  10   42.00    2.22
   3   8 -10   41.19    2.38
   3   8  -9   13.78    1.60
  -3   8   9   14.85    1.70
  -3   8   8   24.52    2.00
   3   8  -8   22.69    2.08
  -3   8   7   19.14    1.88
  -3   8   7   18.77    1.96
   3   8  -7   17.76    1.89
  -3   8   6   23.78    2.08
  -3   8   6   24.07    2.05
  -3   8   6   26.25    2.29
  -3   8   5  128.61    5.03
  -3   8   5  130.33    5.30
  -3   8   5  121.18    4.56
  -3   8   5  121.98    4.81
  -3   8   4   97.63    4.53
  -3   8   4   94.75    4.02
  -3   8   4   96.19    3.95
  -3   8   3   43.50    2.53
  -3   8   3   43.10    2.52
  -3   8   2  292.30    8.30
  -3   8   1  155.02    5.17
  -3   8   1  160.97    6.18
  -3   8   1  148.83    5.24
  -3   8   0  103.50    4.20
  -3   8   0  100.83    4.86
  -3   8   0   98.82    4.08
  -3   8  -1   63.98    3.26
  -3   8  -1   65.54    3.33
  -3   8  -1   65.86    3.94
  -3   8  -2  185.08    6.43
  -3   8  -2  196.30    6.62
  -3   8  -2  195.33    7.44
  -3   8  -3    4.92    1.19
  -3   8  -3    4.58    1.24
  -3   8  -4  116.46    5.03
  -3   8  -4  120.61    4.89
  -3   8  -5   28.64    2.40
  -3   8  -5   27.80    2.25
  -3   8  -6   40.59    2.75
  -3   8  -6   47.75    2.78
  -3   8  -7   31.28    2.27
  -3   8  -7   33.49    2.42
  -3   8  -8   21.43    1.68
  -3   8  -8   20.41    1.74
  -3   8  -9    3.21    0.72
  -3   8  -9    2.95    0.76
  -3   8  -9    3.86    0.85
  -3   9  10    7.50    0.89
  -3   9  10    6.69    1.03
   3   9  -9  169.54    5.16
  -3   9   9  187.27    5.96
  -3   9   8  254.58    7.91
  -3   9   7  106.57    4.24
  -3   9   6  181.09    6.46
  -3   9   6  178.76    6.11
  -3   9   5  278.92    8.66
  -3   9   5  262.98    8.17
  -3   9   4  144.22    5.73
  -3   9   4  136.62    4.99
  -3   9   4  141.88    5.03
  -3   9   3   73.01    3.90
  -3   9   3   73.90    3.42
  -3   9   3   74.44    3.44
  -3   9   2   46.60    2.62
  -3   9   2   48.79    2.84
  -3   9   1  142.10    5.27
  -3   9   1  150.57    6.13
  -3   9   0  239.20    7.38
  -3   9   0  237.07    8.25
  -3   9   0  228.01    6.98
  -3   9  -1   70.99    4.17
  -3   9  -1   72.22    3.54
  -3   9  -1   75.16    3.52
  -3   9  -2  444.83   11.98
  -3   9  -2  449.70   12.10
  -3   9  -2  468.22   13.31
  -3   9  -3  151.46    5.63
  -3   9  -3  152.53    5.67
  -3   9  -3  159.43    6.56
  -3   9  -4   49.38    2.97
  -3   9  -4   53.30    3.00
  -3   9  -4   48.63    3.43
  -3   9  -5  210.50    6.92
  -3   9  -5  223.06    6.97
  -3   9  -5  221.57    7.73
  -3   9  -6   55.76    2.89
  -3   9  -6   52.79    3.22
  -3   9  -6   53.55    2.80
  -3   9  -7    5.24    1.00
  -3   9  -7    5.21    0.97
  -3   9  -8  171.93    4.84
  -3   9  -8  169.43    5.04
  -3  10  10   15.80    1.07
  -3  10   9   55.91    2.18
  -3  10   9   56.67    2.52
  -3  10   8   79.80    3.35
  -3  10   7   37.18    2.07
  -3  10   7   34.05    2.23
  -3  10   6    6.55    1.12
  -3  10   6    5.80    1.23
  -3  10   6    8.11    1.27
  -3  10   5   27.32    2.06
  -3  10   5   26.61    2.22
  -3  10   5   29.08    2.09
  -3  10   4   95.28    4.34
  -3  10   4   86.50    3.90
  -3  10   3  152.12    5.89
  -3  10   2    1.02    0.76
  -3  10   2    2.49    1.12
  -3  10   1  140.48    5.13
  -3  10   0   91.18    3.96
  -3  10   0   95.27    4.66
  -3  10  -1   37.79    2.45
  -3  10  -1   36.01    2.85
  -3  10  -1   33.57    2.09
  -3  10  -2   59.71    3.10
  -3  10  -2   63.21    3.71
  -3  10  -2   57.15    2.86
  -3  10  -3   36.56    2.27
  -3  10  -3   38.32    2.83
  -3  10  -3   40.03    2.45
  -3  10  -4   74.57    3.26
  -3  10  -4   78.14    3.95
  -3  10  -4   76.88    3.40
  -3  10  -5   24.34    1.72
  -3  10  -5   25.53    1.80
  -3  10  -5   28.99    2.25
  -3  10  -6    8.07    0.98
  -3  10  -6    9.80    1.25
  -3  10  -6    8.35    1.12
  -3  10  -7   30.25    1.47
  -3  10  -7   31.73    1.66
  -3  10  -7   33.76    1.80
  -3  11   8  139.06    3.67
  -3  11   8  138.83    3.77
  -3  11   8  127.20    3.74
  -3  11   7   26.54    1.55
  -3  11   6    6.08    0.91
  -3  11   6    5.08    0.82
  -3  11   6    5.30    0.81
  -3  11   5   38.50    2.08
  -3  11   5   33.81    2.20
  -3  11   5   36.23    2.00
  -3  11   4  192.86    5.77
  -3  11   4  197.68    6.29
  -3  11   4  184.10    5.74
  -3  11   3   55.39    2.71
  -3  11   3   59.95    3.14
  -3  11   3   55.00    2.81
  -3  11   2   23.13    1.78
  -3  11   2   22.51    2.02
  -3  11   1  136.53    4.71
  -3  11   1  127.62    5.06
  -3  11   0   10.86    1.29
  -3  11  -1   11.13    1.30
  -3  11  -2   27.59    1.89
  -3  11  -3   47.84    2.42
  -3  11  -3   49.19    2.78
  -3  11  -4    3.76    0.82
  -3  11  -4    3.43    0.92
  -3  11  -5   55.68    2.27
  -3  11  -5   57.88    2.39
  -3  11  -5   59.71    2.60
  -3  12   6  104.99    2.98
  -3  12   5   34.10    1.61
  -3  12   4   35.23    1.60
  -3  12   4   36.83    1.79
  -3  12   3   94.48    3.49
  -3  12   3   88.58    3.04
  -3  12   3   92.34    3.19
  -3  12   2   21.71    1.65
  -3  12   2   19.20    1.38
  -3  12   2   17.68    1.33
  -3  12   1   41.73    2.28
  -3  12   1   34.56    1.93
  -3  12   1   40.74    1.98
  -3  12   0  143.10    4.35
  -3  12  -1   49.57    2.19
  -3  12  -2   26.80    1.48
  -3  12  -2   20.14    1.48
  -3  12  -3   70.87    2.45
  -3  12  -3   68.32    2.53
   4 -12  -6   81.31    2.68
   4 -12  -5   13.09    1.11
  -4 -12   5   13.54    1.06
  -4 -12   4    6.27    0.92
   4 -12  -4    5.71    0.90
   4 -12  -4    4.96    0.68
   4 -12  -3   15.58    1.18
  -4 -12   2   29.54    1.84
  -4 -12   2   25.16    1.39
  -4 -12   1   14.95    1.31
  -4 -12   1   12.65    1.16
  -4 -12   0   20.34    1.47
  -4 -12  -1    3.10    0.74
  -4 -12  -2   35.50    1.76
   4 -11  -8  113.32    3.61
  -4 -11   7   65.41    2.36
   4 -11  -7   62.43    2.85
  -4 -11   6   25.67    1.73
   4 -11  -6   23.40    1.31
  -4 -11   5  172.62    5.58
  -4 -11   4  108.45    4.35
  -4 -11   3   78.61    3.21
  -4 -11   3   85.69    3.91
  -4 -11   2   41.34    2.46
  -4 -11   2   41.49    2.76
   4 -11  -2   46.64    2.60
   4 -11  -1   77.68    3.57
  -4 -11   1   76.40    3.59
  -4 -11   1   78.35    3.72
   4 -11   0   25.03    2.09
  -4 -11   0   24.16    2.07
  -4 -11   0   20.53    1.85
  -4 -11  -1   41.60    2.11
   4 -11   1   38.42    2.56
  -4 -11  -1   35.36    2.50
   4 -11   2  112.54    4.36
  -4 -11  -2  110.99    4.42
  -4 -11  -2  113.22    3.78
  -4 -11  -2  106.24    3.62
  -4 -11  -3    0.94    0.60
   4 -11   4    4.38    1.00
  -4 -11  -4    4.36    0.84
   4 -10  -9   53.18    2.43
  -4 -10   8    9.82    0.99
  -4 -10   7   33.93    2.13
  -4 -10   6  110.29    4.44
  -4 -10   5   92.15    4.25
  -4 -10   4   94.79    3.84
  -4 -10   4   92.17    4.45
  -4 -10   3  247.45    8.28
  -4 -10   3  252.17    7.75
  -4 -10   2   71.71    3.75
  -4 -10   2   68.42    3.89
  -4 -10   1   58.13    2.76
  -4 -10   1   57.21    3.52
  -4 -10   1   51.45    3.36
  -4 -10   1   58.81    3.28
  -4 -10   0  186.15    5.77
  -4 -10   0  170.00    6.41
  -4 -10   0  181.57    6.87
  -4 -10   0  184.59    6.34
  -4 -10  -1  136.46    4.77
  -4 -10  -1  138.71    5.23
  -4 -10  -1  130.88    5.74
  -4 -10  -1  131.23    5.12
   4 -10   1  148.18    5.80
  -4 -10  -2    0.81    0.77
  -4 -10  -2    1.65    1.01
  -4 -10  -3   42.03    2.34
  -4 -10  -3   38.66    2.41
  -4 -10  -3   40.12    2.83
   4 -10   3   37.02    2.74
  -4 -10  -4  152.46    4.94
   4 -10   4  160.35    5.64
  -4 -10  -4  153.23    5.42
  -4 -10  -4  153.16    5.03
   4 -10   5  106.82    3.98
  -4 -10  -5   95.27    3.36
  -4  -9  11    2.48    0.50
  -4  -9  10   20.43    1.39
  -4  -9   9   32.75    1.98
  -4  -9   8   38.39    2.26
   4  -9  -8   42.89    2.38
  -4  -9   8   40.78    2.42
   4  -9  -7    0.23    0.81
  -4  -9   7    0.76    0.87
   4  -9  -7    0.23    0.58
  -4  -9   7    0.09    0.95
   4  -9  -6    1.04    0.82
  -4  -9   6    0.37    0.95
  -4  -9   6    2.15    1.20
  -4  -9   5   75.00    3.70
   4  -9  -5   76.14    3.43
  -4  -9   5   69.98    3.94
  -4  -9   4  110.23    4.52
  -4  -9   4  102.12    4.94
   4  -9  -4  106.89    4.21
   4  -9  -4  100.45    4.54
  -4  -9   3   35.01    2.66
  -4  -9   3   28.68    2.74
   4  -9  -3   30.14    2.58
   4  -9  -3   31.73    2.41
  -4  -9   3   33.30    2.67
  -4  -9   2  152.70    6.27
   4  -9  -2  162.17    6.34
   4  -9  -2  174.32    6.08
  -4  -9   2  162.48    6.24
  -4  -9   1   44.51    3.30
  -4  -9   1   47.82    3.42
   4  -9  -1   43.85    3.21
  -4  -9   1   41.59    2.44
   4  -9  -1   46.01    2.92
  -4  -9   1   41.85    3.01
  -4  -9   0   35.31    3.01
  -4  -9   0   32.20    2.71
   4  -9   0   33.48    2.82
  -4  -9   0   35.22    2.27
   4  -9   0   32.51    2.41
  -4  -9   0   34.38    2.75
  -4  -9  -1   44.25    2.57
  -4  -9  -1   39.75    3.21
  -4  -9  -1   39.03    2.81
  -4  -9  -1   44.59    3.07
  -4  -9  -2   12.49    1.35
  -4  -9  -2   10.28    1.40
  -4  -9  -2   11.69    1.58
  -4  -9  -2   15.06    1.93
  -4  -9  -3   19.14    2.21
   4  -9   3   20.33    2.36
  -4  -9  -3   20.61    1.65
  -4  -9  -3   21.20    1.88
  -4  -9  -3   20.50    2.09
  -4  -9  -4   55.34    3.35
   4  -9   4   53.44    3.45
  -4  -9  -4   56.24    3.22
  -4  -9  -5   91.54    3.97
  -4  -9  -5   98.03    3.63
  -4  -9  -5   92.35    4.04
   4  -9   5   96.96    4.32
  -4  -9  -6    3.63    0.98
  -4  -9  -6    2.71    0.76
   4  -9   6    2.79    1.06
  -4  -9  -7    4.33    0.71
  -4  -9  -7    2.87    0.70
   4  -8 -12   10.10    0.83
  -4  -8  11   66.57    2.61
  -4  -8  10   51.30    2.55
   4  -8  -9   51.58    2.75
  -4  -8   9   46.59    2.67
  -4  -8   8   27.36    2.15
  -4  -8   8   29.57    2.21
   4  -8  -8   32.53    2.26
  -4  -8   7  198.09    6.74
  -4  -8   7  204.36    7.00
   4  -8  -7  215.58    6.80
  -4  -8   6  273.77    8.25
   4  -8  -6  280.54    8.20
  -4  -8   5   29.95    2.31
  -4  -8   5   23.75    2.41
   4  -8  -5   25.85    2.07
   4  -8  -5   23.93    2.26
   4  -8  -4  254.70    8.25
   4  -8  -4  253.62    7.98
  -4  -8   4  270.03    8.17
  -4  -8   4  239.13    8.47
   4  -8  -3  315.34    9.23
   4  -8  -3  312.12    9.68
  -4  -8   3  334.09    9.78
  -4  -8   3  321.07    9.68
  -4  -8   3  294.36    9.86
   4  -8  -2  125.68    4.89
  -4  -8   2  116.89    5.47
  -4  -8   2  125.00    5.44
   4  -8  -2  118.09    5.28
  -4  -8   2  121.78    5.19
   4  -8  -1    8.82    1.38
  -4  -8   1   11.76    1.96
  -4  -8   1    9.76    1.85
   4  -8  -1    9.89    1.76
  -4  -8   1    7.11    1.57
  -4  -8   0  408.24   10.98
   4  -8   0  445.40   11.73
  -4  -8   0  460.93   12.46
   4  -8   0  436.89   12.54
  -4  -8   0  457.61   11.34
  -4  -8   0  416.62   12.70
  -4  -8   0  395.05   12.08
   4  -8   1 1216.49   26.87
  -4  -8  -1 1218.69   26.37
  -4  -8  -1 1198.11   27.67
  -4  -8  -1 1144.48   28.16
   4  -8   2  249.02    8.55
   4  -8   2  244.61    7.82
  -4  -8  -2  260.95    7.62
  -4  -8  -2  244.27    8.38
  -4  -8  -2  238.41    7.61
   4  -8   3  146.95    5.51
  -4  -8  -3  146.29    5.28
  -4  -8  -3  148.80    5.13
  -4  -8  -3  142.06    6.00
  -4  -8  -3  145.88    6.22
   4  -8   4  248.94    8.48
  -4  -8  -4  259.24    7.41
  -4  -8  -4  234.86    8.23
  -4  -8  -4  236.66    8.22
   4  -8   5  359.95   10.50
  -4  -8  -5  355.83   10.10
  -4  -8  -5  330.17   10.26
  -4  -8  -5  367.77    9.49
  -4  -8  -5  325.19    9.49
  -4  -8  -6    5.03    1.01
  -4  -8  -6    3.72    1.22
   4  -8   6    3.46    1.32
  -4  -8  -7   88.83    3.81
  -4  -8  -8   11.42    1.06
  -4  -8  -8   10.21    1.13
  -4  -7  13    1.07    0.40
  -4  -7  12   61.27    2.43
   4  -7 -12   60.80    2.52
  -4  -7  11   54.49    2.63
  -4  -7  10   41.71    2.52
  -4  -7  10   41.14    2.33
  -4  -7   9   11.15    1.49
  -4  -7   9    9.56    1.46
  -4  -7   8  217.73    7.02
   4  -7  -8  230.99    7.27
  -4  -7   8  215.40    6.91
  -4  -7   8  216.08    7.10
  -4  -7   7   90.60    4.34
   4  -7  -7  101.24    4.30
  -4  -7   7   98.92    4.29
  -4  -7   7   93.71    4.11
  -4  -7   6   44.40    3.07
   4  -7  -6   50.21    2.90
  -4  -7   6   45.42    2.76
  -4  -7   6   42.02    2.72
  -4  -7   5   70.12    3.82
  -4  -7   4   96.50    4.43
   4  -7  -4   98.11    4.09
  -4  -7   4  103.85    4.40
  -4  -7   4   88.91    4.52
  -4  -7   3  119.62    5.00
  -4  -7   3  122.62    4.66
   4  -7  -3  123.57    4.60
  -4  -7   3  117.48    4.96
  -4  -7   3  111.94    5.13
  -4  -7   2   67.45    3.65
  -4  -7   2   68.82    3.33
   4  -7  -2   71.85    3.39
  -4  -7   2   65.41    3.81
  -4  -7   2   69.15    3.79
  -4  -7   1  218.85    7.67
  -4  -7   1  207.47    7.37
   4  -7  -1  224.72    7.56
  -4  -7   1  219.85    6.70
   4  -7  -1  214.58    6.73
  -4  -7   1  207.46    7.25
  -4  -7   0  141.16    6.04
  -4  -7   0  138.29    5.62
  -4  -7   0  152.32    5.91
  -4  -7   0  149.45    5.19
   4  -7   0  154.56    5.34
  -4  -7  -1   71.68    3.72
   4  -7   1   70.79    3.98
  -4  -7  -1   72.42    3.97
  -4  -7  -1   74.94    3.46
  -4  -7  -1   83.10    3.44
   4  -7   1   75.42    3.55
  -4  -7  -2  384.45   11.39
  -4  -7  -2  354.10   11.14
   4  -7   2  375.49   11.03
  -4  -7  -2  376.90   11.09
  -4  -7  -2  380.08    9.98
  -4  -7  -2  362.41    9.75
  -4  -7  -3  328.83   10.32
  -4  -7  -3  338.65    9.22
  -4  -7  -3  302.41   10.40
  -4  -7  -3  325.08   10.28
  -4  -7  -4  118.90    5.36
  -4  -7  -4  116.25    5.53
  -4  -7  -4  135.38    4.80
  -4  -7  -4  116.32    5.71
  -4  -7  -5  111.05    4.77
  -4  -7  -5  104.44    5.14
   4  -7   5  108.76    5.04
  -4  -7  -5  107.24    5.45
  -4  -7  -5  101.55    4.37
  -4  -7  -5  107.93    4.28
  -4  -7  -6   94.89    4.76
   4  -7   6  100.28    4.57
  -4  -7  -7    5.78    1.42
  -4  -7  -7    5.36    0.98
   4  -7   7    4.74    1.28
  -4  -7  -8   18.13    1.81
  -4  -7  -8   20.12    1.46
  -4  -7  -8   20.08    1.53
  -4  -7  -9   45.97    2.33
  -4  -7  -9   50.01    2.01
  -4  -7  -9   49.92    2.10
   4  -6 -13   37.48    1.78
  -4  -6  13   38.61    1.76
  -4  -6  12   18.80    1.51
  -4  -6  11   30.58    1.97
   4  -6 -10  141.15    5.26
  -4  -6  10  138.23    4.93
   4  -6  -9   70.44    3.53
  -4  -6   9   65.60    3.30
  -4  -6   8  207.34    6.66
  -4  -6   8  195.27    6.46
  -4  -6   7  109.38    4.65
  -4  -6   7  108.76    4.35
  -4  -6   6   85.10    4.15
  -4  -6   6   96.22    3.92
   4  -6  -5   40.60    2.40
  -4  -6   5   36.20    2.60
  -4  -6   4    0.17    0.93
  -4  -6   4    0.73    1.14
  -4  -6   4    0.37    0.96
   4  -6  -4    0.66    0.70
  -4  -6   4    0.31    0.84
  -4  -6   4    0.29    0.79
  -4  -6   3  177.97    6.15
  -4  -6   3  163.23    6.17
  -4  -6   3  183.87    6.16
   4  -6  -3  178.40    5.56
  -4  -6   3  176.00    5.65
  -4  -6   3  173.94    5.55
  -4  -6   2  745.80   17.22
   4  -6  -2  732.78   17.16
  -4  -6   2  753.70   18.17
  -4  -6   2  728.94   17.86
   4  -6  -1  467.01   11.60
  -4  -6   1  456.85   12.61
  -4  -6   1  472.89   11.73
  -4  -6   1  472.55   12.42
  -4  -6   1  484.68   11.53
  -4  -6   0   58.44    3.44
  -4  -6   0   51.01    3.02
  -4  -6   0   51.82    2.77
   4  -6   0   52.20    3.19
  -4  -6   0   57.47    3.29
  -4  -6   0   59.76    2.67
  -4  -6  -1  208.61    6.01
  -4  -6  -1  202.08    6.09
  -4  -6  -1  205.81    6.48
  -4  -6  -1  214.08    7.22
   4  -6   1  215.24    7.22
  -4  -6  -1  212.78    7.20
  -4  -6  -1  192.69    6.51
  -4  -6  -2  112.16    4.13
  -4  -6  -2  113.37    4.45
  -4  -6  -2  105.94    5.00
   4  -6   2  116.24    4.98
  -4  -6  -2  112.12    4.99
  -4  -6  -2  103.96    4.86
  -4  -6  -2  101.13    4.12
   4  -6   3   92.08    4.51
  -4  -6  -3   87.60    4.62
  -4  -6  -3   94.79    4.53
  -4  -6  -3   89.78    3.80
  -4  -6  -3   89.90    3.99
  -4  -6  -4   33.86    3.06
  -4  -6  -4   41.05    2.29
  -4  -6  -4   42.30    2.50
  -4  -6  -4   37.67    2.59
  -4  -6  -4   39.00    2.90
  -4  -6  -5   70.69    3.49
  -4  -6  -5   72.20    3.39
  -4  -6  -5   74.09    3.28
   4  -6   5   69.00    3.95
  -4  -6  -5   64.89    4.27
  -4  -6  -5   69.08    3.67
   4  -6   6  145.32    5.69
  -4  -6  -6  138.84    4.89
   4  -6   7  149.60    5.44
  -4  -6  -7  145.89    5.19
  -4  -6  -8    4.56    1.01
  -4  -6  -8    4.38    0.97
  -4  -6  -9    7.06    1.00
  -4  -6  -9    7.45    1.33
  -4  -6  -9    6.38    0.93
  -4  -6 -10   18.71    1.43
  -4  -6 -10   22.70    1.24
   4  -5 -13    3.57    0.77
  -4  -5  12   73.65    2.93
  -4  -5  11    2.98    0.94
  -4  -5  10    2.57    1.01
   4  -5 -10    2.99    1.13
  -4  -5   9   58.17    3.09
   4  -5  -9   56.83    3.17
  -4  -5   9   55.26    3.01
  -4  -5   8  342.02    9.82
   4  -5  -8  365.82   10.11
  -4  -5   8  361.88    9.92
  -4  -5   7  152.94    5.13
   4  -5  -7  150.14    5.30
  -4  -5   7  145.96    5.42
  -4  -5   7  153.00    5.24
  -4  -5   6  250.26    7.68
  -4  -5   6  244.45    7.15
  -4  -5   6  248.58    6.92
  -4  -5   5  851.17   20.97
  -4  -5   5  905.48   21.18
  -4  -5   5  936.64   19.95
   4  -5  -5  904.83   20.35
  -4  -5   4 1475.28   31.17
  -4  -5   4 1501.62   31.85
   4  -5  -4 1473.36   31.78
  -4  -5   3  102.20    3.65
   4  -5  -3   95.76    3.51
   4  -5  -2  312.86    8.07
   4  -5  -1 1127.55   24.59
  -4  -5   0  847.93   19.86
  -4  -5  -1   80.57    3.74
  -4  -5  -1   74.92    3.72
  -4  -5  -1   79.76    2.59
  -4  -5  -1   84.68    3.13
   4  -5   1   78.15    3.76
   4  -5   2  655.49   15.68
  -4  -5  -2  635.34   15.90
  -4  -5  -2  604.71   13.77
  -4  -5  -2  648.04   15.79
  -4  -5  -2  640.69   15.22
  -4  -5  -2  610.92   14.53
  -4  -5  -2  592.13   14.27
  -4  -5  -3  248.34    8.38
  -4  -5  -3  244.43    7.62
  -4  -5  -3  262.23    8.08
  -4  -5  -3  245.09    6.55
   4  -5   3  266.20    8.15
  -4  -5  -3  253.79    7.29
  -4  -5  -4   65.81    3.03
  -4  -5  -4   61.89    2.70
  -4  -5  -4   67.98    3.60
  -4  -5  -4   68.03    4.07
  -4  -5  -4   70.25    3.21
  -4  -5  -5   84.76    4.76
  -4  -5  -5   79.09    3.68
  -4  -5  -5   77.69    3.20
  -4  -5  -5   81.47    3.80
  -4  -5  -5   88.29    3.69
   4  -5   5   84.81    4.21
  -4  -5  -5   77.60    3.24
   4  -5   6  302.65    9.07
  -4  -5  -6  293.04    8.50
  -4  -5  -6  307.60    8.65
  -4  -5  -6  296.48    8.03
  -4  -5  -7   10.83    1.44
  -4  -5  -7    9.97    1.36
  -4  -5  -8   49.44    2.71
  -4  -5  -9  183.46    5.63
  -4  -5 -10   67.13    2.61
   4  -4 -14   11.84    0.94
  -4  -4  13   10.33    1.02
   4  -4 -13   10.34    1.15
  -4  -4  12   41.34    2.26
  -4  -4  11   14.65    1.74
  -4  -4  11   16.26    1.61
  -4  -4  10  102.61    4.77
  -4  -4  10  116.13    4.49
  -4  -4  10  116.01    4.88
   4  -4 -10  112.36    4.58
  -4  -4   9    6.45    1.25
  -4  -4   9    7.14    1.38
  -4  -4   9    5.34    1.26
   4  -4  -9    6.33    1.22
  -4  -4   8   11.18    1.40
   4  -4  -8   10.89    1.40
  -4  -4   8    8.53    1.39
  -4  -4   8   11.31    1.50
   4  -4  -7  445.17   11.36
  -4  -4   7  442.18   11.28
  -4  -4   7  427.48   11.45
  -4  -4   7  454.45   11.59
  -4  -4   7  458.22   11.56
  -4  -4   6  133.94    4.57
  -4  -4   6  131.36    4.48
  -4  -4   5   85.85    3.24
   4  -4  -4  412.40   10.07
  -4  -4   4  437.41   10.14
   4  -4  -3 1323.23   27.87
  -4  -4   3 1304.02   27.72
   4  -4  -2    3.78    0.73
  -4  -4   1   61.87    2.77
  -4  -4   0  105.19    3.14
  -4  -4   0  115.02    4.10
  -4  -4  -1  298.19    7.27
  -4  -4  -1  312.21    8.56
  -4  -4  -2   29.37    1.52
  -4  -4  -2   26.26    2.09
  -4  -4  -2   29.57    1.79
  -4  -4  -3   94.45    3.32
  -4  -4  -3   94.29    3.51
  -4  -4  -3   96.89    3.34
  -4  -4  -3   99.84    4.44
   4  -4   3   94.09    4.07
  -4  -4  -3   93.27    3.55
  -4  -4  -4   40.76    2.30
  -4  -4  -4   38.24    2.14
  -4  -4  -4   44.57    2.24
  -4  -4  -4   41.01    2.97
   4  -4   4   39.43    2.64
  -4  -4  -4   38.91    2.49
  -4  -4  -5  126.44    4.49
  -4  -4  -5  130.39    4.53
  -4  -4  -5  130.81    4.69
  -4  -4  -5  120.78    4.62
  -4  -4  -5  129.31    5.88
   4  -4   5  124.26    5.00
  -4  -4  -6   72.40    3.43
  -4  -4  -6   70.21    3.28
  -4  -4  -6   67.70    4.42
  -4  -4  -6   73.76    3.37
  -4  -4  -6   70.20    3.45
  -4  -4  -7   38.43    2.51
  -4  -4  -7   37.75    2.48
  -4  -4  -7   38.42    3.38
  -4  -4  -7   37.94    2.37
  -4  -4  -7   36.41    2.38
  -4  -4  -8    1.28    0.88
  -4  -4  -8    2.24    0.85
  -4  -4  -9  184.07    5.79
  -4  -4  -9  172.48    5.61
  -4  -4 -10    7.44    1.00
  -4  -4 -11   12.87    0.95
   4  -3 -14   42.27    1.81
  -4  -3  13   41.83    2.03
  -4  -3  13   46.94    2.59
  -4  -3  12   91.80    3.65
  -4  -3  12   91.92    4.23
  -4  -3  11   37.46    2.37
  -4  -3  11   33.80    2.77
  -4  -3  11   37.02    2.81
  -4  -3  10  105.06    4.23
   4  -3 -10   99.13    4.22
  -4  -3  10  104.68    4.92
   4  -3  -9   41.38    2.51
  -4  -3   9   38.81    2.89
   4  -3  -8  196.78    6.13
  -4  -3   8  196.05    6.72
   4  -3  -7  621.73   14.83
  -4  -3   7  635.91   15.38
  -4  -3   6   44.09    2.41
  -4  -3   5 1782.92   37.70
  -4  -3   4  187.23    5.40
   4  -3  -4  201.78    5.17
  -4  -3   3   29.85    1.53
  -4  -3   3   30.94    1.32
   4  -3  -3   29.37    1.40
  -4  -3   2  426.37   10.08
   4  -3  -2  444.74    9.97
  -4  -3   2  449.43   10.13
  -4  -3   1 2030.94   42.37
  -4  -3   1 2136.80   43.06
  -4  -3   1 2038.76   42.90
  -4  -3   0   61.42    2.11
  -4  -3   0   54.74    2.52
  -4  -3   0   59.61    2.53
  -4  -3  -1  243.19    6.67
  -4  -3  -1  220.90    5.72
  -4  -3  -2  507.60   12.67
  -4  -3  -2  502.53   11.57
  -4  -3  -3  555.13   13.25
  -4  -3  -3  582.43   13.17
  -4  -3  -3  562.98   14.44
  -4  -3  -4   30.82    1.98
  -4  -3  -4   29.30    2.43
  -4  -3  -4   27.42    1.89
  -4  -3  -4   27.45    1.86
  -4  -3  -4   28.15    1.79
  -4  -3  -4   26.77    1.76
  -4  -3  -5  121.90    5.62
  -4  -3  -5  125.39    4.58
  -4  -3  -5  132.39    4.75
  -4  -3  -5  127.15    4.58
  -4  -3  -5  133.05    4.61
  -4  -3  -5  118.26    4.79
  -4  -3  -6  636.93   17.56
  -4  -3  -6  610.15   16.09
  -4  -3  -6  630.04   15.48
  -4  -3  -6  627.93   15.63
  -4  -3  -6  645.03   15.57
  -4  -3  -6  667.85   15.62
  -4  -3  -7  278.60    8.24
  -4  -3  -7  273.45    8.13
  -4  -3  -7  258.28    9.74
  -4  -3  -7  285.96    8.14
  -4  -3  -7  272.57    8.10
  -4  -3  -8  104.63    4.21
  -4  -3  -8  100.22    4.25
  -4  -3  -9  347.82    9.35
  -4  -3  -9  355.34    9.59
  -4  -3 -10   90.93    3.35
   4  -3  10   94.64    3.43
  -4  -3 -10   88.71    3.47
  -4  -3 -11   21.22    1.30
  -4  -2  14   12.61    1.37
   4  -2 -13  130.95    4.34
  -4  -2  13  138.32    5.10
  -4  -2  12  141.89    4.95
   4  -2 -12  142.11    5.05
  -4  -2  12  156.50    5.98
  -4  -2  11   69.36    4.07
  -4  -2  10  320.74    9.92
   4  -2 -10  301.34    8.71
   4  -2  -9  332.82    8.92
  -4  -2   9  311.89    9.85
   4  -2  -9  318.82    9.97
   4  -2  -8  218.81    6.41
  -4  -2   8  224.23    7.23
   4  -2  -8  210.40    7.20
  -4  -2   7  474.10   12.08
   4  -2  -7  460.17   11.29
   4  -2  -6  249.52    6.40
  -4  -2   6  254.96    7.14
  -4  -2   5   84.69    2.21
   4  -2  -5   81.96    2.49
  -4  -2   5   80.97    3.16
   4  -2  -4  626.89   13.66
  -4  -2   4  632.04   14.27
  -4  -2   4  633.91   13.51
   4  -2  -3 1325.14   26.40
  -4  -2   3 1356.65   26.62
  -4  -2   3 1290.74   26.97
  -4  -2   2 1682.68   34.73
   4  -2  -2 1633.85   34.23
  -4  -2   2 1703.90   34.74
  -4  -2   1   19.97    1.31
  -4  -2   1   17.90    1.06
  -4  -2   0  399.92    9.65
  -4  -2   0  389.67    8.98
  -4  -2   0  395.94    9.38
  -4  -2  -1   89.08    2.81
  -4  -2  -1   87.13    3.23
  -4  -2  -2  320.23    8.44
  -4  -2  -2  304.43    7.58
  -4  -2  -2  302.11    8.30
  -4  -2  -3  230.02    6.23
  -4  -2  -3  242.89    7.22
  -4  -2  -3  222.21    6.30
  -4  -2  -4  290.98    7.72
  -4  -2  -4  303.84    7.84
  -4  -2  -4  266.32    7.52
  -4  -2  -4  283.86    7.67
  -4  -2  -4  278.63    8.72
  -4  -2  -4  282.83    7.82
  -4  -2  -5   37.32    2.92
  -4  -2  -5   30.94    2.09
  -4  -2  -5   39.03    2.33
  -4  -2  -5   39.56    2.27
  -4  -2  -5   35.73    2.16
  -4  -2  -5   34.10    2.34
  -4  -2  -5   37.14    2.34
  -4  -2  -6   48.65    3.67
  -4  -2  -6   52.06    2.81
  -4  -2  -6   51.47    2.68
  -4  -2  -6   58.10    2.98
  -4  -2  -6   47.94    2.85
  -4  -2  -6   49.32    3.10
  -4  -2  -6   52.95    2.84
  -4  -2  -7  136.88    5.15
  -4  -2  -7  143.85    5.38
  -4  -2  -7  144.17    5.83
  -4  -2  -7  144.24    5.27
  -4  -2  -7  140.16    5.19
  -4  -2  -7  135.90    6.53
  -4  -2  -8  128.99    4.89
  -4  -2  -8  115.74    5.30
  -4  -2  -8  128.70    4.91
  -4  -2  -8  135.67    4.99
  -4  -2  -8  124.60    6.25
  -4  -2  -9   15.56    1.57
  -4  -2  -9   12.60    1.45
  -4  -2  -9   16.08    1.94
  -4  -2 -10   50.33    2.51
  -4  -2 -10   49.73    2.51
  -4  -2 -11  111.31    3.57
  -4  -2 -11  115.26    3.58
   4  -2  11  118.30    3.69
  -4  -1  15   15.33    1.11
  -4  -1  14   43.57    1.82
  -4  -1  14   52.05    2.68
   4  -1 -13   61.58    2.63
  -4  -1  13   59.95    2.69
   4  -1 -12    1.90    0.80
   4  -1 -11   88.84    4.74
  -4  -1  11   94.38    4.82
   4  -1 -10   68.23    3.99
  -4  -1   9   12.05    1.77
  -4  -1   9   14.20    1.48
   4  -1  -9   15.22    1.88
   4  -1  -9   15.27    1.46
  -4  -1   8    8.86    1.41
  -4  -1   8    8.37    1.15
   4  -1  -8    9.08    1.42
   4  -1  -8   10.52    1.20
   4  -1  -8   12.35    1.34
   4  -1  -7  168.56    5.09
  -4  -1   7  172.14    5.04
   4  -1  -6  656.58   14.29
  -4  -1   6  632.78   13.87
   4  -1  -5   38.72    1.44
  -4  -1   5   34.02    1.47
  -4  -1   4   56.73    2.02
  -4  -1   3   64.29    1.83
  -4  -1   3   65.77    2.30
   4  -1  -3   63.90    1.83
  -4  -1   2  556.04   11.64
   4  -1  -2  549.55   11.75
  -4  -1   1  386.62    9.05
  -4  -1   1  372.84    8.36
  -4  -1   0 2028.28   41.93
  -4  -1   0 2124.72   42.54
  -4  -1  -1  583.98   12.78
  -4  -1  -1  565.30   13.66
  -4  -1  -1  603.87   13.36
  -4  -1  -2   72.61    3.07
  -4  -1  -2   69.54    2.56
  -4  -1  -2   71.41    2.98
  -4  -1  -3  919.08   20.60
  -4  -1  -3  893.54   19.91
  -4  -1  -3  874.71   20.56
  -4  -1  -4   96.67    3.67
  -4  -1  -4   92.83    3.72
  -4  -1  -4   95.75    3.67
  -4  -1  -4   93.61    3.51
  -4  -1  -4   96.84    4.27
  -4  -1  -5  158.19    5.64
  -4  -1  -5  166.58    5.37
  -4  -1  -5  174.85    5.57
  -4  -1  -5  171.82    6.56
  -4  -1  -5  167.09    5.76
  -4  -1  -5  161.34    5.35
  -4  -1  -5  163.22    5.49
  -4  -1  -6  298.99    8.39
  -4  -1  -6  303.06    9.05
  -4  -1  -6  284.69    8.34
  -4  -1  -6  304.07    9.13
  -4  -1  -6  288.74    9.90
  -4  -1  -7  146.11    5.20
  -4  -1  -7  139.18    4.98
  -4  -1  -7  135.55    5.67
  -4  -1  -7  128.64    4.95
  -4  -1  -7  135.57    6.39
  -4  -1  -8   31.94    3.12
  -4  -1  -8   28.47    2.17
  -4  -1  -8   24.98    2.43
  -4  -1  -9   46.12    2.65
  -4  -1  -9   46.46    3.12
  -4  -1 -10   36.69    2.15
  -4  -1 -11    3.17    0.66
   4  -1  11    3.24    0.84
   4  -1  12   18.93    1.02
  -4   0  15   56.33    2.29
  -4   0  14   61.83    2.30
  -4   0  14   68.92    3.14
  -4   0  13  682.33   17.08
   4   0 -12  189.54    7.24
   4   0 -11    9.40    1.69
  -4   0  11    9.62    1.83
  -4   0  11   13.87    1.53
   4   0 -10  768.69   19.80
  -4   0  10  806.24   20.07
  -4   0   9 1420.73   32.04
   4   0  -9 1415.09   31.64
   4   0  -9 1371.67   30.10
  -4   0   9 1357.00   31.29
  -4   0   9 1434.01   30.77
  -4   0   8  279.92    8.31
   4   0  -8  289.09    8.05
  -4   0   8  285.93    8.69
  -4   0   8  292.15    7.78
   4   0  -7  343.15    8.77
  -4   0   7  351.31    9.53
  -4   0   7  340.04    8.64
  -4   0   6 1055.75   23.52
  -4   0   5    2.00    0.74
  -4   0   4   34.73    1.77
  -4   0   3 4027.81   82.00
  -4   0   3 4023.38   81.48
  -4   0   3 4027.00   82.07
  -4   0   2  828.86   16.15
  -4   0   2  781.95   16.64
  -4   0   2  794.36   16.80
  -4   0   2  796.66   16.08
  -4   0   1    0.90    0.27
  -4   0   1    0.68    0.31
  -4   0   1    1.22    0.32
  -4   0   1    1.86    0.48
  -4   0   0 1214.33   24.78
  -4   0   0 1177.60   25.37
  -4   0   0 1175.42   25.98
  -4   0   0 1243.31   25.13
  -4   0   0 1216.25   25.21
  -4   0  -1  454.80   10.26
  -4   0  -1  454.85   10.21
  -4   0  -1  438.14   10.86
  -4   0  -1  453.03   10.45
  -4   0  -2   13.53    1.06
  -4   0  -2   14.62    1.26
  -4   0  -2   13.34    1.30
  -4   0  -3 2502.17   52.38
  -4   0  -3 2531.15   51.91
  -4   0  -3 2478.87   51.58
  -4   0  -3 2425.28   52.36
  -4   0  -4  995.08   22.80
  -4   0  -4 1047.49   22.92
  -4   0  -4 1037.28   23.99
  -4   0  -4 1041.98   22.98
  -4   0  -4 1053.33   23.66
  -4   0  -4 1035.09   23.32
  -4   0  -4 1046.24   22.85
  -4   0  -5   10.11    1.66
  -4   0  -5   10.83    1.42
  -4   0  -5   12.63    1.37
  -4   0  -5   13.35    1.44
  -4   0  -5   13.48    1.38
  -4   0  -5   12.29    1.49
  -4   0  -5   11.85    1.36
  -4   0  -6   -0.11    0.81
  -4   0  -6   -0.14    1.05
  -4   0  -6    0.40    0.76
  -4   0  -6    0.44    0.77
  -4   0  -6    5.47    1.12
  -4   0  -6    5.58    1.09
  -4   0  -7  297.99   10.31
  -4   0  -7  305.52    9.62
  -4   0  -7  314.70    8.88
  -4   0  -7  308.04    8.77
  -4   0  -7  300.53    8.81
  -4   0  -7  305.57    8.88
  -4   0  -7  287.33    9.44
  -4   0  -8  341.25   10.33
  -4   0  -8  322.29    9.21
  -4   0  -8  312.86    9.09
  -4   0  -8  322.30    9.38
  -4   0  -8  338.12   11.27
  -4   0  -8  333.64   10.30
  -4   0  -8  334.32    9.45
  -4   0  -9   25.06    1.94
  -4   0  -9   22.51    1.92
  -4   0  -9   28.02    2.46
  -4   0 -10  132.05    4.44
  -4   0 -10  134.70    5.25
  -4   0 -10  132.94    4.65
   4   0  11  187.87    5.33
  -4   0 -11  172.42    5.11
   4   0  12   70.57    2.29
  -4   1  15   14.52    1.11
  -4   1  14   37.87    1.75
  -4   1  14   47.90    2.56
  -4   1  13   67.96    3.58
   4   1 -13   60.25    3.46
   4   1 -12    3.06    1.21
  -4   1  11   94.10    3.95
   4   1 -11   95.59    4.78
  -4   1  11   92.44    4.81
  -4   1  11   99.64    4.10
  -4   1  10   68.55    3.35
   4   1 -10   63.07    3.74
  -4   1  10   59.04    3.77
  -4   1  10   70.92    3.32
  -4   1   9   14.04    1.81
  -4   1   9   14.62    1.58
   4   1  -9   16.11    1.81
  -4   1   9   15.05    1.93
  -4   1   8    5.25    1.25
  -4   1   8    7.28    1.17
  -4   1   8    5.70    1.24
  -4   1   8    6.64    1.12
  -4   1   7  185.76    5.87
  -4   1   7  165.67    5.10
  -4   1   6  659.13   15.47
  -4   1   5   36.40    1.95
  -4   1   4   78.57    2.84
  -4   1   3   67.70    2.24
  -4   1   3   70.19    2.52
  -4   1   3   71.05    2.31
  -4   1   2  612.46   12.83
  -4   1   2  592.58   13.13
  -4   1   2  570.26   12.69
  -4   1   1  365.15    7.78
  -4   1   1  369.61    8.60
  -4   1   1  377.12    7.92
  -4   1   1  368.15    8.00
  -4   1   0 2136.93   43.08
  -4   1   0 2070.97   43.85
  -4   1   0 2088.70   43.13
  -4   1   0 2087.15   42.87
  -4   1  -1  594.20   13.15
  -4   1  -1  589.59   13.80
  -4   1  -2   75.61    2.71
  -4   1  -2   71.50    3.04
  -4   1  -2   78.32    2.89
  -4   1  -3  899.80   20.36
  -4   1  -3  929.84   20.69
  -4   1  -3  901.43   19.96
  -4   1  -4  103.82    3.70
  -4   1  -4   99.83    4.30
  -4   1  -4  102.55    3.73
  -4   1  -4  101.80    3.79
  -4   1  -4  107.29    4.13
  -4   1  -4  101.68    4.04
  -4   1  -5  192.96    5.98
  -4   1  -5  185.57    5.91
  -4   1  -5  184.53    5.85
  -4   1  -5  188.53    6.83
  -4   1  -5  184.54    6.24
  -4   1  -5  191.37    5.88
  -4   1  -5  186.55    6.36
  -4   1  -6  315.27    8.92
  -4   1  -6  300.22    8.67
  -4   1  -6  306.24    8.73
  -4   1  -6  312.01   10.02
  -4   1  -6  311.59    9.42
  -4   1  -6  313.46    8.72
  -4   1  -6  338.64    9.73
  -4   1  -7  134.21    5.04
  -4   1  -7  124.95    5.96
  -4   1  -7  129.86    5.59
  -4   1  -7  136.15    4.89
  -4   1  -7  125.60    4.85
  -4   1  -7  123.08    5.44
  -4   1  -7  120.00    4.62
  -4   1  -8   33.87    2.40
  -4   1  -8   31.21    2.20
  -4   1  -8   33.37    2.75
  -4   1  -8   31.57    2.31
  -4   1  -8   34.30    2.86
  -4   1  -8   29.32    2.97
  -4   1  -8   33.17    2.40
  -4   1  -9   50.26    3.30
  -4   1  -9   44.11    2.65
  -4   1  -9   43.75    2.47
  -4   1 -10   33.23    2.44
  -4   1 -10   30.69    1.81
  -4   1 -10   34.04    2.10
  -4   1 -11    3.00    0.74
   4   1  11    3.99    0.88
  -4   1 -11    3.39    0.75
   4   1  12   16.66    1.00
  -4   2  15   43.63    1.73
   4   2 -14   18.79    1.64
  -4   2  14   19.91    1.64
  -4   2  13  150.48    5.43
   4   2 -13  125.02    5.11
   4   2 -12  136.97    5.72
  -4   2  12  140.39    4.98
  -4   2  11   71.27    3.52
  -4   2  11   72.55    4.10
   4   2 -11   65.06    3.83
  -4   2  11   73.04    3.46
  -4   2  10  323.75    9.21
  -4   2  10  302.40    9.78
   4   2 -10  300.36    9.52
  -4   2  10  316.17    8.91
  -4   2   9  358.71    9.88
  -4   2   9  334.44   10.24
  -4   2   8  245.24    7.28
  -4   2   8  219.00    7.31
  -4   2   7  460.13   11.26
  -4   2   7  453.01   11.77
  -4   2   6  252.96    7.14
  -4   2   5   73.94    2.94
  -4   2   5   76.68    2.75
  -4   2   4  648.33   14.27
  -4   2   4  654.29   14.14
  -4   2   3 1394.91   29.50
  -4   2   3 1406.44   29.40
  -4   2   2 1663.70   33.90
  -4   2   2 1660.14   33.99
  -4   2   2 1575.94   33.72
  -4   2   1   19.47    1.16
  -4   2   1   20.80    1.11
  -4   2   0  325.94    7.79
  -4   2   0  342.80    8.44
  -4   2   0  326.80    7.70
  -4   2  -1  113.24    3.94
  -4   2  -1  114.06    3.36
  -4   2  -2  330.28    8.50
  -4   2  -2  313.59    7.85
  -4   2  -3  231.35    6.77
  -4   2  -3  234.57    6.75
  -4   2  -3  227.69    6.22
  -4   2  -4  323.96    8.78
  -4   2  -4  334.28    9.21
  -4   2  -4  339.99    9.41
  -4   2  -4  344.56    8.85
  -4   2  -4  348.34    8.79
  -4   2  -4  345.45    9.27
  -4   2  -5   29.78    1.98
  -4   2  -5   32.47    2.40
  -4   2  -5   32.10    2.25
  -4   2  -5   31.95    2.11
  -4   2  -5   28.97    1.94
  -4   2  -5   29.44    2.29
  -4   2  -5   28.79    2.11
  -4   2  -6   54.63    3.33
  -4   2  -6   50.14    3.41
  -4   2  -6   48.20    2.64
  -4   2  -6   54.82    3.22
  -4   2  -6   50.86    2.83
  -4   2  -6   48.59    2.69
  -4   2  -6   49.61    2.92
  -4   2  -7  160.51    6.27
  -4   2  -7  152.77    5.54
  -4   2  -7  141.31    5.42
  -4   2  -7  152.23    6.29
  -4   2  -7  149.73    5.39
  -4   2  -7  169.78    5.47
  -4   2  -7  152.34    6.59
  -4   2  -8  113.83    5.72
  -4   2  -8  122.52    4.75
  -4   2  -8  116.81    5.30
  -4   2  -8  107.56    4.42
  -4   2  -8  112.52    4.31
  -4   2  -9   14.31    1.53
  -4   2  -9   12.80    1.31
  -4   2  -9   16.44    1.66
  -4   2  -9   13.87    1.83
  -4   2 -10   52.81    3.04
  -4   2 -10   51.40    2.54
  -4   2 -11  100.85    3.23
  -4   2 -11   96.41    3.25
  -4   3  14   50.11    2.31
   4   3 -14   52.86    2.60
  -4   3  13   46.19    2.65
   4   3 -13   38.42    2.46
  -4   3  12   84.68    4.09
  -4   3  12   83.74    3.56
   4   3 -12   75.70    3.94
   4   3 -11   60.74    3.58
  -4   3  11   60.52    3.17
  -4   3  11   50.52    3.41
  -4   3  11   61.59    3.32
  -4   3  10  102.49    4.30
  -4   3  10   98.86    4.78
  -4   3   9   32.94    2.31
  -4   3   9   34.04    2.48
  -4   3   9   30.47    2.47
  -4   3   8  178.98    6.11
  -4   3   8  177.31    5.76
  -4   3   8  165.90    6.00
  -4   3   7  593.79   14.59
  -4   3   6   40.32    2.23
  -4   3   6   40.16    2.23
  -4   3   5 1818.17   38.15
  -4   3   5 1815.29   38.40
  -4   3   4  192.29    5.25
  -4   3   4  192.33    5.34
  -4   3   3   39.47    1.80
  -4   3   2  473.17   10.79
  -4   3   1 1996.38   41.14
  -4   3   0   80.58    2.60
  -4   3   0   84.56    3.23
  -4   3  -1  244.60    6.18
  -4   3  -1  256.70    6.99
  -4   3  -2  525.94   12.02
  -4   3  -2  519.50   12.70
  -4   3  -3  548.25   12.60
  -4   3  -3  532.46   13.29
  -4   3  -3  537.63   13.16
  -4   3  -4   27.54    1.83
  -4   3  -4   27.47    1.94
  -4   3  -4   28.76    2.14
  -4   3  -4   27.95    1.76
  -4   3  -4   30.23    2.19
  -4   3  -4   26.62    1.86
  -4   3  -4   23.10    1.68
  -4   3  -4   26.90    1.99
  -4   3  -5  114.33    4.24
  -4   3  -5  115.40    4.73
  -4   3  -5  110.98    4.28
  -4   3  -5  125.15    5.07
  -4   3  -5  117.18    4.41
  -4   3  -5  112.45    4.15
  -4   3  -5  109.33    4.12
  -4   3  -6  708.68   17.33
  -4   3  -6  676.86   17.34
  -4   3  -6  660.43   16.06
  -4   3  -6  693.17   16.86
  -4   3  -6  666.63   16.15
  -4   3  -6  644.00   15.82
  -4   3  -7  264.42    9.29
  -4   3  -7  278.85    8.94
  -4   3  -7  260.60    8.90
  -4   3  -7  268.90    8.37
  -4   3  -7  261.53    7.81
  -4   3  -7  277.41    7.95
  -4   3  -7  256.29    7.51
  -4   3  -8  104.50    4.48
  -4   3  -8  117.09    5.20
  -4   3  -8  113.93    4.39
  -4   3  -9  325.07    9.87
  -4   3  -9  326.38    8.83
  -4   3 -10   75.14    3.02
  -4   3 -10   77.55    3.00
   4   3  10   82.95    3.26
  -4   3 -10   85.76    3.78
   4   3  11   22.50    1.35
  -4   3 -11   21.38    1.18
   4   4 -13   11.52    1.52
  -4   4  13    8.24    1.18
  -4   4  13    9.99    1.12
  -4   4  12   35.28    2.21
  -4   4  12   33.40    2.32
  -4   4  12   37.84    2.51
  -4   4  11   13.11    1.57
   4   4 -11   13.43    1.73
  -4   4  11   13.30    1.66
  -4   4  11   16.31    1.87
  -4   4  10  112.81    4.98
  -4   4  10  117.64    4.66
  -4   4  10  116.86    5.02
  -4   4  10  121.62    5.08
  -4   4   9    6.36    1.33
  -4   4   9    7.28    1.36
  -4   4   9    7.00    1.33
  -4   4   8   10.52    1.41
  -4   4   8    8.39    1.31
  -4   4   8    8.44    1.35
  -4   4   7  429.37   11.16
  -4   4   7  423.78   11.16
  -4   4   7  443.96   11.51
  -4   4   7  427.47   11.07
  -4   4   6  140.22    4.68
  -4   4   6  143.80    5.01
  -4   4   6  142.77    4.73
  -4   4   6  151.20    5.07
  -4   4   5   80.98    3.11
  -4   4   5   78.23    3.36
  -4   4   5   84.24    3.11
  -4   4   5   78.86    3.33
  -4   4   4  423.91   10.35
  -4   4   4  395.67    9.94
  -4   4   4  422.99    9.87
  -4   4   3 1340.83   28.43
  -4   4   3 1325.87   28.20
  -4   4   3 1302.02   27.85
  -4   4   2    3.66    0.73
  -4   4   1   51.90    2.27
  -4   4   0  107.11    3.18
  -4   4   0  109.70    3.98
  -4   4   0  110.79    3.67
  -4   4  -1  314.91    8.34
  -4   4  -1  302.61    7.38
  -4   4  -2   31.61    2.00
  -4   4  -2   31.25    1.60
  -4   4  -3  100.69    3.79
  -4   4  -3  100.40    3.87
  -4   4  -3  100.21    4.20
  -4   4  -3  104.26    3.95
  -4   4  -3   98.66    3.43
  -4   4  -3   99.18    3.62
  -4   4  -4   42.40    2.27
  -4   4  -4   43.37    2.51
  -4   4  -4   48.16    2.93
  -4   4  -4   44.65    2.47
  -4   4  -4   42.39    2.33
  -4   4  -4   44.31    2.24
  -4   4  -4   43.70    2.50
  -4   4  -5  118.65    4.38
  -4   4  -5  127.76    4.86
  -4   4  -5  123.91    4.39
  -4   4  -6   73.34    3.35
  -4   4  -6   77.77    4.00
  -4   4  -6   73.63    3.33
  -4   4  -7   39.52    2.42
  -4   4  -7   39.50    2.39
  -4   4  -7   39.61    2.80
  -4   4  -7   43.38    3.06
  -4   4  -8    2.37    1.05
  -4   4  -8    2.74    0.88
  -4   4  -8    2.38    0.83
  -4   4  -8    3.71    1.22
  -4   4  -9  163.24    5.06
  -4   4  -9  167.80    6.15
  -4   4  -9  172.73    5.19
  -4   4 -10    8.18    1.22
  -4   4 -10    5.76    0.77
   4   4  10    7.49    0.96
   4   5 -14   10.17    0.95
  -4   5  13    3.87    0.78
   4   5 -13    4.36    1.03
   4   5 -12   82.30    4.02
  -4   5  12   84.96    3.39
  -4   5  12   86.70    3.69
  -4   5  11    4.55    1.11
  -4   5  11    2.96    1.05
  -4   5  11    2.95    1.07
  -4   5  10    4.53    1.31
  -4   5  10    5.98    1.38
  -4   5  10    4.61    1.23
  -4   5   9   67.72    3.76
  -4   5   9   68.23    3.78
  -4   5   8  372.99   10.34
  -4   5   8  376.47   10.80
  -4   5   7  160.58    5.62
  -4   5   7  168.89    5.99
  -4   5   6  242.17    6.97
  -4   5   6  232.59    7.20
  -4   5   6  253.63    7.53
  -4   5   5  938.09   21.28
  -4   5   5  997.53   21.84
  -4   5   5  928.69   21.76
  -4   5   4 1439.62   31.15
  -4   5   4 1507.78   31.68
  -4   5   4 1459.18   31.22
  -4   5   4 1412.11   31.64
  -4   5   3  108.13    3.91
  -4   5   3  104.35    3.76
  -4   5   2  318.57    8.98
  -4   5   2  336.74    8.60
  -4   5   1 1156.54   24.94
  -4   5   1 1136.77   24.97
  -4   5   1 1118.64   25.54
  -4   5   0  856.24   18.76
  -4   5   0  810.26   19.41
  -4   5   0  812.63   18.92
  -4   5  -1   90.45    3.75
  -4   5  -1   94.16    3.77
  -4   5  -2  703.29   16.84
  -4   5  -2  672.26   16.49
  -4   5  -2  713.06   16.37
  -4   5  -3  250.57    7.33
  -4   5  -3  259.78    7.56
  -4   5  -4   64.81    3.22
  -4   5  -5   79.12    4.01
  -4   5  -5   78.87    3.69
  -4   5  -5   67.28    3.10
  -4   5  -6  254.87    8.30
  -4   5  -6  249.01    7.77
  -4   5  -6  243.30    7.09
  -4   5  -7    7.80    1.43
  -4   5  -8   48.52    2.90
  -4   5  -9  161.78    5.25
  -4   5 -10   65.26    2.61
  -4   6  13   38.50    1.69
   4   6 -13   40.25    2.03
   4   6 -12   18.31    1.76
  -4   6  12   21.02    1.53
  -4   6  12   21.21    1.71
   4   6 -11   30.34    2.43
  -4   6  11   36.29    2.24
  -4   6  11   33.91    2.41
  -4   6  10  137.16    5.15
  -4   6  10  154.15    5.84
  -4   6   9   71.20    3.83
  -4   6   9   69.42    3.56
  -4   6   8  211.29    7.30
  -4   6   8  217.45    7.03
  -4   6   7  106.84    4.63
  -4   6   7  109.23    4.52
  -4   6   7  106.51    4.65
  -4   6   6   89.71    4.03
  -4   6   6   84.59    3.85
  -4   6   6   83.64    3.60
  -4   6   5   37.42    2.42
  -4   6   5   37.74    2.22
  -4   6   5   36.70    2.49
  -4   6   4    0.42    0.68
  -4   6   4    1.24    0.92
  -4   6   4    0.89    0.69
  -4   6   4    0.33    0.68
  -4   6   3  152.21    5.00
  -4   6   3  153.43    5.11
  -4   6   3  162.06    5.29
  -4   6   2  789.37   17.70
  -4   6   2  730.23   17.39
  -4   6   1  476.84   11.75
  -4   6   1  455.79   11.67
  -4   6   0   58.68    2.91
  -4   6   0   60.46    3.36
  -4   6   0   66.15    2.92
  -4   6   0   60.59    3.11
  -4   6   0   62.78    3.03
  -4   6  -1  206.29    6.26
  -4   6  -1  195.82    6.41
  -4   6  -1  209.20    6.67
  -4   6  -2  105.78    4.49
  -4   6  -3   86.43    4.18
  -4   6  -4   47.19    2.80
  -4   6  -4   46.16    3.10
  -4   6  -5   72.17    4.09
  -4   6  -5   82.98    3.86
  -4   6  -6  129.88    5.62
  -4   6  -6  129.70    5.09
  -4   6  -7  156.82    5.88
  -4   6  -8    6.03    1.19
  -4   6  -9    7.78    1.06
  -4   6 -10   17.80    1.34
  -4   6 -10   16.48    1.14
   4   7 -12   62.28    2.66
  -4   7  12   63.57    2.43
  -4   7  12   65.10    2.75
   4   7 -11   46.87    2.70
  -4   7  11   52.96    2.53
  -4   7  11   53.88    2.86
   4   7 -10   35.19    2.57
  -4   7  10   38.46    2.38
   4   7  -9    8.22    1.47
  -4   7   9   11.76    1.68
  -4   7   8  203.75    6.62
   4   7  -8  184.09    6.80
  -4   7   8  184.90    6.68
  -4   7   7  120.75    4.92
  -4   7   7  118.39    5.02
   4   7  -7  111.88    4.95
  -4   7   7  126.82    5.21
  -4   7   6   45.75    2.86
  -4   7   6   46.54    2.65
  -4   7   6   45.08    2.86
  -4   7   5   95.63    3.96
  -4   7   5   96.94    4.21
  -4   7   4  111.76    4.34
  -4   7   4  109.05    4.67
  -4   7   4  116.62    4.55
  -4   7   3  127.05    4.53
  -4   7   3  138.73    4.87
  -4   7   3  132.78    4.88
  -4   7   3  126.27    4.69
  -4   7   2   63.71    3.59
  -4   7   2   55.10    2.92
  -4   7   2   56.77    2.86
  -4   7   1  230.75    7.15
  -4   7   1  233.54    7.94
  -4   7   1  253.20    7.35
  -4   7   0  163.76    5.72
  -4   7   0  166.55    5.87
  -4   7  -1   79.22    3.81
  -4   7  -2  398.48   10.95
  -4   7  -2  369.01   11.47
  -4   7  -3  316.95    9.61
  -4   7  -4  124.71    5.28
  -4   7  -4  126.21    5.01
  -4   7  -5   89.52    4.35
  -4   7  -5   88.36    4.51
  -4   7  -5   89.48    4.06
  -4   7  -6   90.17    4.26
  -4   7  -6   89.02    3.99
  -4   7  -7    3.03    1.06
  -4   7  -8   19.24    1.77
  -4   7  -8   19.44    1.61
  -4   7  -9   51.76    2.44
  -4   7  -9   51.76    2.20
  -4   8  12   16.10    1.10
   4   8 -11   65.12    2.60
  -4   8  11   66.43    2.57
  -4   8  10   68.39    3.32
  -4   8  10   65.99    2.92
   4   8 -10   59.58    2.87
  -4   8   9   53.97    3.14
   4   8  -9   47.54    2.78
  -4   8   8   28.66    2.22
  -4   8   8   29.43    2.46
   4   8  -8   25.99    2.11
  -4   8   7  216.61    7.56
  -4   8   7  224.88    7.50
  -4   8   7  220.66    7.18
  -4   8   6  267.18    8.14
  -4   8   6  268.29    8.51
  -4   8   6  259.04    7.77
  -4   8   6  261.74    8.22
  -4   8   5   22.02    1.99
  -4   8   5   23.91    1.94
  -4   8   5   23.74    2.14
  -4   8   5   26.11    2.20
  -4   8   4  260.04    7.97
  -4   8   4  276.01    8.14
  -4   8   4  254.97    7.80
  -4   8   3  332.88    9.35
  -4   8   3  332.42    8.89
  -4   8   3  319.54    9.25
  -4   8   2  117.78    4.67
  -4   8   2  119.16    4.42
  -4   8   2  114.99    4.60
  -4   8   1    8.08    1.65
  -4   8   1    8.29    1.29
  -4   8   1    8.28    1.29
  -4   8   0  398.66   11.09
  -4   8   0  422.03   11.25
  -4   8   0  433.04   12.39
  -4   8  -1 1210.46   27.00
  -4   8  -1 1180.91   26.74
  -4   8  -1 1119.03   27.89
  -4   8  -2  273.07    8.46
  -4   8  -2  266.02    8.26
  -4   8  -3  143.02    5.56
  -4   8  -3  133.98    5.30
  -4   8  -4  250.50    7.93
  -4   8  -4  223.45    8.28
  -4   8  -5  361.21   10.39
  -4   8  -5  368.70   11.11
  -4   8  -6    5.60    1.32
  -4   8  -6    6.79    1.20
  -4   8  -7  113.51    4.51
  -4   8  -7  113.56    4.41
  -4   8  -7  112.37    4.20
  -4   8  -8   13.31    1.30
  -4   8  -8   11.71    1.26
  -4   8  -9   16.13    1.05
  -4   9  11    4.73    0.73
  -4   9  10   21.34    1.62
  -4   9  10   22.69    1.43
  -4   9   9   37.63    2.40
  -4   9   8   42.93    2.45
  -4   9   8   43.24    2.74
  -4   9   7    0.25    0.86
  -4   9   7    1.40    0.98
  -4   9   6    2.24    0.97
  -4   9   6    2.73    1.14
  -4   9   6    1.91    0.98
  -4   9   5   80.90    3.83
  -4   9   5   73.04    3.86
  -4   9   5   74.32    3.68
  -4   9   4  103.83    4.28
  -4   9   4  105.01    4.33
  -4   9   3   34.61    2.34
  -4   9   3   30.93    2.27
  -4   9   2  179.31    6.18
  -4   9   2  172.85    6.00
  -4   9   2  172.81    5.57
  -4   9   1   52.41    3.49
  -4   9   1   42.52    2.78
  -4   9   1   49.97    2.72
  -4   9   1   51.34    2.91
  -4   9   0   33.64    2.89
  -4   9   0   35.16    2.47
  -4   9   0   40.95    2.52
  -4   9  -1   49.54    2.93
  -4   9  -1   42.17    2.68
  -4   9  -1   46.14    3.32
  -4   9  -2   11.83    1.53
  -4   9  -2    9.85    1.46
  -4   9  -2   11.86    1.95
  -4   9  -3   23.44    2.08
  -4   9  -4   56.20    3.08
  -4   9  -5   94.50    3.92
  -4   9  -6    3.96    0.90
  -4   9  -6    4.17    1.05
  -4   9  -6    2.72    1.01
  -4   9  -7    2.37    0.67
  -4   9  -7    3.13    0.78
  -4   9  -7    3.28    0.84
  -4   9  -8    5.03    0.65
  -4  10  10   45.00    1.80
  -4  10   9   59.43    2.55
  -4  10   9   60.96    2.32
  -4  10   8   12.78    1.34
  -4  10   7   39.92    2.23
  -4  10   7   42.18    2.43
  -4  10   6  111.39    4.25
  -4  10   6  119.60    4.59
  -4  10   6  107.95    4.24
  -4  10   5   82.22    3.66
  -4  10   5   80.97    3.87
  -4  10   5   77.64    3.40
  -4  10   4   93.75    4.08
  -4  10   3  233.10    7.14
  -4  10   2   65.43    3.61
  -4  10   2   66.48    3.28
  -4  10   1   57.41    3.02
  -4  10   0  153.78    5.11
  -4  10   0  165.69    5.64
  -4  10  -1  141.61    4.91
  -4  10  -1  154.49    6.07
  -4  10  -1  143.23    5.21
  -4  10  -2    0.96    0.71
  -4  10  -2    0.51    0.77
  -4  10  -3   40.16    2.78
  -4  10  -3   35.91    2.19
  -4  10  -4  163.43    5.69
  -4  10  -4  146.79    4.86
  -4  10  -5  104.14    3.58
  -4  10  -6    1.37    0.60
  -4  10  -6    0.08    0.44
  -4  11   8  114.50    3.32
  -4  11   8  120.59    3.37
  -4  11   7   65.94    2.48
  -4  11   6   26.29    1.60
  -4  11   6   24.03    1.53
  -4  11   5  167.29    5.35
  -4  11   5  160.45    4.95
  -4  11   5  158.76    4.98
  -4  11   4  121.36    4.52
  -4  11   4  119.94    4.13
  -4  11   4  114.10    4.18
  -4  11   3   94.22    3.59
  -4  11   3   86.05    3.62
  -4  11   2   52.17    2.60
  -4  11   1   92.36    3.64
  -4  11   1   88.68    3.94
  -4  11   0   17.57    1.58
  -4  11   0   18.21    1.75
  -4  11  -1   42.64    2.32
  -4  11  -1   42.81    2.33
  -4  11  -2  100.39    3.69
  -4  11  -3    1.07    0.49
  -4  11  -3    0.27    0.60
  -4  11  -4    5.39    0.78
  -4  11  -5   16.07    1.06
  -4  12   6   93.12    2.68
  -4  12   5   12.57    0.94
  -4  12   4    7.79    0.96
  -4  12   4    6.79    0.80
  -4  12   4    6.20    0.75
  -4  12   3    9.09    0.98
  -4  12   3   12.05    1.07
  -4  12   2   24.80    1.47
  -4  12   2   23.97    1.52
  -4  12   1   15.84    1.33
  -4  12   1   16.06    1.22
  -4  12   1   15.24    1.28
  -4  12   0   18.05    1.41
  -4  12   0   18.22    1.26
  -4  12  -1    6.35    0.90
  -4  12  -1    5.84    0.75
  -4  12  -2   36.10    1.60
  -5 -12   5   87.75    2.70
  -5 -12   4    0.93    0.57
  -5 -12   3  135.45    4.05
  -5 -12   2   89.35    2.82
  -5 -12   2  112.29    3.33
  -5 -12   1   39.81    1.76
  -5 -12   0  107.71    3.33
  -5 -12  -1   74.53    2.49
  -5 -11   7   33.91    1.60
   5 -11  -7   34.73    1.97
  -5 -11   6   67.18    2.76
  -5 -11   5   37.98    2.22
  -5 -11   4   50.76    2.76
  -5 -11   3   41.37    2.16
  -5 -11   2   18.69    1.63
  -5 -11   2   18.73    1.76
   5 -11  -1   90.16    3.78
  -5 -11   1   85.53    3.71
  -5 -11   1   89.98    3.69
   5 -11   0   12.14    1.56
  -5 -11   0   11.20    1.41
   5 -11   1    8.49    1.31
  -5 -11  -1    7.91    1.22
  -5 -11  -2  121.14    3.72
  -5 -11  -3   63.36    2.56
   5 -11   3   69.20    2.76
   5 -10  -9    1.81    0.75
  -5 -10   8    8.62    0.99
  -5 -10   7   40.84    2.29
  -5 -10   6  223.00    6.92
  -5 -10   5   58.54    3.25
  -5 -10   4    6.83    1.17
  -5 -10   4    6.53    1.50
   5 -10  -3  346.23    9.86
  -5 -10   3  348.19    9.75
  -5 -10   2  370.77   10.76
  -5 -10   2  378.94   10.49
  -5 -10   2  358.13   10.45
  -5 -10   1   89.05    4.34
  -5 -10   1   94.03    4.33
  -5 -10   1   95.65    4.20
  -5 -10   0  136.95    5.56
  -5 -10   0  129.16    5.03
  -5 -10   0  138.72    5.19
  -5 -10  -1  199.88    7.04
  -5 -10  -1  209.48    6.65
  -5 -10  -1  202.97    6.04
  -5 -10  -2   11.20    1.25
   5 -10   2   10.71    1.69
  -5 -10  -2   10.78    1.45
  -5 -10  -3   15.42    1.65
   5 -10   3   14.91    1.73
  -5 -10  -3   13.46    1.43
   5 -10   4   30.31    2.04
  -5 -10  -4   27.97    1.80
  -5 -10  -4   28.87    1.79
  -5 -10  -5   11.51    0.95
  -5  -9  10   53.27    2.19
  -5  -9  10   43.01    2.00
  -5  -9   9   53.18    2.54
  -5  -9   9   54.77    2.29
  -5  -9   8  163.51    5.45
  -5  -9   8  166.29    5.42
   5  -9  -7  116.46    4.38
  -5  -9   7  120.19    4.75
   5  -9  -6   42.41    2.52
  -5  -9   6   36.42    2.72
  -5  -9   5   37.70    2.37
   5  -9  -5   38.16    2.42
   5  -9  -5   35.32    2.59
  -5  -9   5   42.28    3.00
  -5  -9   4  231.11    7.40
   5  -9  -4  229.48    7.67
  -5  -9   4  226.66    7.99
  -5  -9   3  259.54    8.39
   5  -9  -3  251.46    8.38
  -5  -9   3  240.71    8.12
  -5  -9   2   56.01    3.51
   5  -9  -2   64.56    3.80
  -5  -9   2   59.42    3.64
  -5  -9   2   62.38    3.76
  -5  -9   1  250.29    8.25
  -5  -9   1  251.00    7.13
   5  -9  -1  246.86    8.43
  -5  -9   1  243.20    8.54
  -5  -9   1  239.33    8.21
  -5  -9   0  113.58    5.12
  -5  -9   0  114.65    5.44
  -5  -9   0  112.01    4.90
  -5  -9   0  125.56    4.48
  -5  -9  -1  113.28    5.00
  -5  -9  -1  106.62    4.47
  -5  -9  -1  119.28    4.39
  -5  -9  -2    4.46    1.34
  -5  -9  -2    3.43    0.99
  -5  -9  -2    4.05    1.42
  -5  -9  -3  150.37    5.69
  -5  -9  -3  150.45    5.14
  -5  -9  -3  139.74    5.65
   5  -9   3  161.85    6.03
  -5  -9  -4   23.39    1.98
  -5  -9  -4   25.90    2.14
   5  -9   4   26.70    2.26
  -5  -9  -5  121.65    4.46
   5  -9   5  118.34    4.38
  -5  -9  -6  115.03    3.53
  -5  -9  -6  113.02    3.84
  -5  -8  12   42.55    1.63
  -5  -8  11   14.01    1.20
  -5  -8  10   21.33    1.67
   5  -8 -10   22.04    1.69
  -5  -8   9   84.43    3.39
  -5  -8   9   85.81    3.67
   5  -8  -9   85.46    3.64
  -5  -8   8   29.13    2.22
   5  -8  -8   27.07    2.10
  -5  -8   7   51.59    3.17
   5  -8  -7   50.90    2.96
   5  -8  -6   44.55    2.70
  -5  -8   6   41.21    2.98
   5  -8  -6   39.01    2.78
  -5  -8   5    8.46    1.74
  -5  -8   5    9.64    1.45
  -5  -8   5    8.69    1.46
   5  -8  -5    9.87    1.66
   5  -8  -4   51.94    3.43
  -5  -8   4   50.07    2.71
  -5  -8   4   56.45    3.48
  -5  -8   4   51.52    3.19
   5  -8  -4   54.70    3.14
  -5  -8   4   51.89    3.07
  -5  -8   4   50.59    3.48
  -5  -8   3   18.70    2.19
   5  -8  -3   16.95    2.10
   5  -8  -3   18.30    1.90
  -5  -8   3   15.26    1.97
  -5  -8   2   51.34    3.42
   5  -8  -2   51.76    3.47
  -5  -8   2   50.38    2.52
   5  -8  -2   51.75    3.00
  -5  -8   2   49.78    3.37
  -5  -8   2   48.94    3.41
  -5  -8   1   37.24    2.93
   5  -8  -1   37.36    3.03
  -5  -8   1   33.99    2.15
   5  -8  -1   33.44    2.45
  -5  -8   1   38.15    2.92
  -5  -8   1   32.50    2.89
  -5  -8   0  268.89    8.80
  -5  -8   0  265.65    7.89
  -5  -8   0  258.71    7.55
   5  -8   0  260.53    8.05
  -5  -8   0  249.15    8.28
  -5  -8   0  256.84    9.04
  -5  -8  -1   74.79    3.76
   5  -8   1   81.78    4.44
  -5  -8  -1   78.56    4.33
   5  -8   1   79.60    3.83
  -5  -8  -1   80.27    3.56
  -5  -8  -1   86.11    3.39
  -5  -8  -1   77.85    3.61
  -5  -8  -2  173.36    6.91
  -5  -8  -2  168.74    6.67
  -5  -8  -2  179.47    5.65
  -5  -8  -2  176.49    5.92
  -5  -8  -3   21.17    2.28
  -5  -8  -3   17.29    2.13
  -5  -8  -3   19.09    1.82
  -5  -8  -3   21.04    1.75
  -5  -8  -4   42.78    3.08
  -5  -8  -4   46.94    2.69
  -5  -8  -4   46.82    2.53
  -5  -8  -4   44.81    2.90
   5  -8   4   46.31    3.15
  -5  -8  -5   26.99    2.32
  -5  -8  -5   27.07    1.87
   5  -8   5   26.10    2.22
  -5  -8  -6    4.98    1.26
  -5  -8  -6    8.10    1.05
   5  -8   6    7.03    1.24
  -5  -8  -7   22.22    1.43
  -5  -8  -7   23.75    1.73
  -5  -7  13    0.77    0.38
  -5  -7  12   80.90    2.90
  -5  -7  11  212.21    6.18
   5  -7 -10   17.34    1.68
  -5  -7  10   17.93    1.62
  -5  -7  10   21.45    1.81
  -5  -7   9  145.79    5.18
  -5  -7   9  146.36    5.09
  -5  -7   8  233.30    7.35
  -5  -7   8  247.58    7.72
  -5  -7   7  245.00    7.58
   5  -7  -7  240.78    7.68
  -5  -7   7  251.40    8.10
  -5  -7   6   13.35    1.93
  -5  -7   6   12.50    1.70
  -5  -7   5  344.61   10.77
  -5  -7   5  370.03   10.22
   5  -7  -5  370.17   10.14
  -5  -7   5  359.95   10.14
   5  -7  -4  243.14    7.39
  -5  -7   4  237.84    7.38
  -5  -7   4  235.24    7.70
  -5  -7   4  244.01    8.08
  -5  -7   3   10.21    1.46
   5  -7  -3   16.22    1.64
  -5  -7   3   11.75    1.83
  -5  -7   3    9.40    1.28
  -5  -7   3   11.76    1.76
  -5  -7   2   37.03    2.06
   5  -7  -2   34.22    2.39
  -5  -7   2   35.08    2.48
  -5  -7   2   34.80    2.78
  -5  -7   2   31.25    2.65
  -5  -7   2   38.32    2.89
  -5  -7   1   95.38    3.60
   5  -7  -1   84.17    3.84
  -5  -7   1   90.05    4.49
  -5  -7   1   89.98    3.99
  -5  -7   1   89.67    4.60
  -5  -7   0  205.37    5.90
   5  -7   0  202.51    6.61
  -5  -7   0  208.23    6.26
  -5  -7   0  200.69    7.30
  -5  -7   0  204.16    6.70
  -5  -7   0  190.94    6.83
  -5  -7   0  199.27    7.59
   5  -7   0  195.09    7.35
  -5  -7  -1   69.43    3.05
   5  -7   1   68.89    3.43
  -5  -7  -1   67.06    3.19
   5  -7   1   60.93    3.78
  -5  -7  -1   71.68    4.04
  -5  -7  -1   63.82    3.37
  -5  -7  -1   59.78    3.88
  -5  -7  -1   62.53    3.38
  -5  -7  -2   25.01    1.89
  -5  -7  -2   25.40    2.02
  -5  -7  -2   21.72    2.39
   5  -7   2   25.17    2.53
  -5  -7  -2   21.49    2.35
  -5  -7  -2   23.80    2.09
  -5  -7  -2   23.23    2.48
  -5  -7  -3  430.65   11.32
  -5  -7  -3  436.72   11.07
  -5  -7  -3  429.16   10.67
  -5  -7  -3  399.98   12.30
  -5  -7  -3  391.00   12.45
  -5  -7  -3  420.77   12.19
  -5  -7  -3  421.28   11.29
  -5  -7  -4  189.68    5.86
  -5  -7  -4  179.69    6.04
  -5  -7  -4  189.65    7.26
  -5  -7  -4  183.73    6.24
  -5  -7  -4  191.13    6.10
  -5  -7  -4  177.82    6.57
  -5  -7  -5  111.03    5.34
  -5  -7  -5  121.55    4.52
   5  -7   5  120.68    5.08
  -5  -7  -5  123.20    4.39
  -5  -7  -6   99.55    3.90
   5  -7   6   98.27    4.12
  -5  -7  -6   98.86    4.69
  -5  -7  -7   76.73    3.72
  -5  -7  -8    6.21    1.11
  -5  -6  13   28.38    1.51
   5  -6 -13   27.89    1.52
  -5  -6  12   38.76    1.96
  -5  -6  12   36.17    2.08
   5  -6 -11    2.96    0.95
  -5  -6  11    4.62    1.00
   5  -6 -10  275.79    8.30
  -5  -6  10  289.58    8.18
  -5  -6   9  294.22    8.63
   5  -6  -9  301.84    8.88
  -5  -6   9  305.89    8.62
  -5  -6   8   20.12    1.89
   5  -6  -8   20.80    2.00
  -5  -6   8   24.91    2.19
  -5  -6   7  338.57    9.55
  -5  -6   7  349.98   10.16
  -5  -6   6  407.11   10.77
  -5  -6   6  377.39   11.15
  -5  -6   5   46.80    3.12
  -5  -6   5   44.98    3.07
  -5  -6   5   50.41    2.88
  -5  -6   5   50.28    2.81
  -5  -6   5   49.84    2.71
   5  -6  -5   46.38    2.61
  -5  -6   4   27.70    2.35
  -5  -6   4   30.18    2.55
  -5  -6   4   30.80    2.39
  -5  -6   4   33.00    2.24
  -5  -6   4   30.86    2.14
   5  -6  -4   30.08    2.07
  -5  -6   3  357.15   10.47
  -5  -6   3  362.97    9.75
   5  -6  -3  369.76    9.73
  -5  -6   3  385.14   10.11
  -5  -6   3  357.56   10.51
  -5  -6   2  543.53   13.54
  -5  -6   2  580.42   13.97
  -5  -6   2  586.99   13.35
   5  -6  -2  587.85   14.05
  -5  -6   2  603.07   14.15
  -5  -6   2  582.57   15.05
  -5  -6   2  582.59   14.93
  -5  -6   2  579.49   14.27
  -5  -6   1  278.53    7.36
   5  -6  -1  275.42    7.81
  -5  -6   1  262.16    8.66
  -5  -6   1  288.74    7.83
  -5  -6   1  285.12    8.74
  -5  -6   1  268.90    8.02
  -5  -6   0  136.29    4.40
   5  -6   0  137.47    4.90
  -5  -6   0  133.84    4.54
  -5  -6   0  126.92    5.04
   5  -6   0  128.47    5.54
  -5  -6   0  142.81    5.22
  -5  -6   0  132.59    5.54
  -5  -6   0  144.99    4.84
  -5  -6  -1  225.22    7.17
  -5  -6  -1  202.68    7.44
  -5  -6  -1  224.15    6.44
  -5  -6  -1  229.31    6.63
  -5  -6  -1  218.55    7.76
  -5  -6  -1  211.92    6.78
   5  -6   1  213.79    7.53
  -5  -6  -1  208.04    7.55
  -5  -6  -1  221.82    6.55
  -5  -6  -2  282.58    8.61
  -5  -6  -2  257.79    9.03
  -5  -6  -2  295.31    8.08
  -5  -6  -2  291.00    8.23
  -5  -6  -2  290.98    7.81
   5  -6   2  277.46    9.01
  -5  -6  -2  277.03    9.26
  -5  -6  -2  281.30    9.17
  -5  -6  -2  295.48    7.92
  -5  -6  -3   88.40    4.44
  -5  -6  -3   81.10    4.60
  -5  -6  -3   89.15    3.92
  -5  -6  -3   93.22    3.82
   5  -6   3   87.47    4.44
  -5  -6  -3   89.76    4.17
  -5  -6  -3   86.28    4.71
  -5  -6  -4  413.18   11.52
  -5  -6  -4  434.30   11.02
  -5  -6  -4  380.26   12.25
  -5  -6  -4  406.39   11.31
  -5  -6  -4  392.14   12.27
  -5  -6  -5  162.31    5.71
   5  -6   5  170.14    6.27
  -5  -6  -5  168.60    5.73
  -5  -6  -5  157.35    5.80
  -5  -6  -5  158.54    6.78
  -5  -6  -5  146.47    6.68
  -5  -6  -5  174.25    5.71
  -5  -6  -6   88.01    4.80
   5  -6   6   97.33    4.26
  -5  -6  -6   99.61    4.11
  -5  -6  -7   80.17    3.33
  -5  -6  -7   73.63    4.10
  -5  -6  -7   73.01    3.27
  -5  -6  -8  100.11    3.52
  -5  -6  -8   94.79    4.22
  -5  -6  -8   96.42    3.58
  -5  -6  -9    9.29    1.18
  -5  -6  -9   10.65    0.92
  -5  -5  14    3.65    0.57
   5  -5 -13   14.52    1.24
  -5  -5  13   14.28    1.12
  -5  -5  12   11.48    1.30
   5  -5 -11    8.01    1.29
  -5  -5  11    3.88    1.03
   5  -5 -10    7.24    1.25
  -5  -5  10    6.90    1.29
  -5  -5   9    6.87    1.28
  -5  -5   9    5.16    1.17
  -5  -5   9    7.07    1.24
   5  -5  -9    7.31    1.34
   5  -5  -8  405.15   11.07
  -5  -5   8  403.55   10.96
  -5  -5   8  420.31   11.26
  -5  -5   8  416.74   11.01
  -5  -5   7  128.30    5.11
  -5  -5   7  120.74    4.51
  -5  -5   6  645.49   16.26
  -5  -5   6  649.25   15.24
   5  -5  -5   49.51    2.48
  -5  -5   5   46.42    2.68
  -5  -5   5   48.04    2.51
  -5  -5   5   43.62    2.84
  -5  -5   5   45.12    2.26
   5  -5  -4  294.28    7.86
  -5  -5   4  264.91    8.56
  -5  -5   4  294.08    7.99
  -5  -5   4  296.04    7.92
  -5  -5   4  293.73    8.24
  -5  -5   4  295.34    8.48
   5  -5  -3  170.71    5.21
  -5  -5   3  173.70    5.44
  -5  -5   3  163.42    5.86
  -5  -5   3  172.24    5.57
  -5  -5   3  162.80    5.21
  -5  -5   3  172.71    5.22
  -5  -5   2   14.18    1.74
  -5  -5   2   12.97    1.67
  -5  -5   2   10.83    1.27
  -5  -5   2   11.66    1.65
  -5  -5   2   13.73    1.33
   5  -5  -2   15.67    1.37
  -5  -5   2   13.01    1.49
  -5  -5   1   28.65    2.12
   5  -5  -1   33.31    1.97
  -5  -5   1   30.40    1.74
  -5  -5   1   31.19    2.24
  -5  -5   1   31.51    2.48
  -5  -5   1   35.17    2.11
  -5  -5   0   26.30    2.35
  -5  -5   0   28.57    2.23
  -5  -5   0   30.08    1.99
  -5  -5   0   27.07    2.13
  -5  -5   0   28.35    1.70
  -5  -5   0   27.52    1.77
  -5  -5  -1   92.26    4.08
  -5  -5  -1   94.69    3.50
  -5  -5  -1   92.09    3.57
  -5  -5  -1   89.80    4.29
  -5  -5  -1   94.45    4.25
  -5  -5  -1   82.18    3.49
  -5  -5  -1   88.79    4.32
  -5  -5  -1   94.38    3.36
   5  -5   1   93.29    4.29
  -5  -5  -1   90.61    3.12
  -5  -5  -2   81.94    4.17
   5  -5   2   85.67    4.14
  -5  -5  -2   86.25    3.13
  -5  -5  -2   87.90    3.51
  -5  -5  -2   80.56    3.92
  -5  -5  -2   86.65    3.59
  -5  -5  -2   89.49    3.53
  -5  -5  -2   89.70    4.39
  -5  -5  -3  131.41    5.33
   5  -5   3  143.54    5.60
  -5  -5  -3  129.94    4.39
  -5  -5  -3  152.82    4.83
  -5  -5  -3  135.57    5.43
  -5  -5  -3  125.76    5.72
  -5  -5  -3  145.34    4.94
  -5  -5  -3  137.98    4.99
  -5  -5  -4  354.20    9.44
  -5  -5  -4  324.08    8.78
  -5  -5  -4  336.51   10.86
  -5  -5  -4  334.85    9.67
  -5  -5  -4  331.03    9.96
  -5  -5  -4  332.08    8.69
  -5  -5  -5   35.19    2.31
  -5  -5  -5   33.61    2.65
  -5  -5  -5   35.48    2.11
  -5  -5  -5   30.13    2.97
   5  -5   5   33.95    2.64
  -5  -5  -6  206.50    7.20
  -5  -5  -6  223.96    6.94
  -5  -5  -7   88.70    4.05
  -5  -5  -7  100.37    4.02
  -5  -5  -7   97.05    4.02
  -5  -5  -8   24.03    1.78
  -5  -5  -8   28.86    1.91
  -5  -5  -8   29.36    1.96
  -5  -5  -9    8.61    1.36
  -5  -5 -10    5.73    0.83
  -5  -4  14   16.34    0.98
   5  -4 -14   18.99    1.11
   5  -4 -13  256.94    6.94
  -5  -4  13  252.05    6.69
  -5  -4  12  175.74    5.53
  -5  -4  11   36.47    2.60
   5  -4 -11   39.43    2.49
  -5  -4  11   37.38    2.42
  -5  -4  10  844.24   20.60
  -5  -4  10  832.93   20.70
   5  -4 -10  863.12   20.19
  -5  -4  10  873.47   20.14
  -5  -4   9   85.69    4.10
  -5  -4   9   78.24    3.97
   5  -4  -9   85.76    3.83
  -5  -4   9   86.30    3.82
  -5  -4   8   32.69    2.24
  -5  -4   8   31.44    2.42
  -5  -4   8   32.67    2.33
  -5  -4   8   32.40    2.39
   5  -4  -8   32.18    2.22
  -5  -4   7  129.40    4.93
  -5  -4   7  138.32    5.16
  -5  -4   7  140.47    5.12
  -5  -4   6  207.08    6.76
  -5  -4   6  206.02    6.32
  -5  -4   6  209.90    6.25
  -5  -4   5 1346.04   28.86
   5  -4  -5 1331.21   28.54
  -5  -4   5 1277.45   29.53
  -5  -4   5 1361.30   29.64
  -5  -4   5 1321.54   28.75
  -5  -4   4   67.17    2.78
   5  -4  -4   71.82    2.72
  -5  -4   4   62.75    2.76
  -5  -4   4   64.35    2.85
   5  -4  -3  707.33   15.86
   5  -4  -2  380.91    9.28
  -5  -4   1  141.80    4.82
  -5  -4   0  385.37    9.69
  -5  -4   0  374.60   10.05
  -5  -4   0  383.08    9.14
  -5  -4  -1  847.54   19.88
  -5  -4  -1  835.30   18.54
  -5  -4  -1  861.81   18.84
  -5  -4  -1  824.21   18.89
  -5  -4  -1  854.42   19.10
  -5  -4  -1  832.72   19.74
   5  -4   2  238.12    7.36
  -5  -4  -2  235.35    7.56
  -5  -4  -2  231.01    6.36
  -5  -4  -2  219.46    7.21
  -5  -4  -2  217.60    6.22
  -5  -4  -2  244.07    6.78
  -5  -4  -2  229.23    6.68
  -5  -4  -2  245.52    6.73
   5  -4   3   73.23    3.69
  -5  -4  -3   81.15    3.22
  -5  -4  -3   81.89    4.19
  -5  -4  -3   77.71    3.46
  -5  -4  -3   80.41    3.40
  -5  -4  -3   81.81    3.76
  -5  -4  -3   80.67    3.22
  -5  -4  -3   78.74    3.32
  -5  -4  -4  712.64   16.63
  -5  -4  -4  691.16   18.45
  -5  -4  -4  708.24   16.93
  -5  -4  -4  700.44   16.99
  -5  -4  -4  728.52   16.67
  -5  -4  -4  711.40   16.70
  -5  -4  -5  459.47   11.54
  -5  -4  -5  427.38   13.28
  -5  -4  -5  444.96   11.57
  -5  -4  -6   98.18    3.94
  -5  -4  -6   93.30    4.09
  -5  -4  -6   92.66    4.07
  -5  -4  -6   90.53    5.11
  -5  -4  -6   89.90    3.94
  -5  -4  -7   70.44    3.22
  -5  -4  -7   68.24    3.37
  -5  -4  -8  250.64    7.36
  -5  -4  -9  103.92    3.64
  -5  -4  -9   83.48    3.35
  -5  -4 -10   11.91    1.34
  -5  -4 -10   15.27    1.10
  -5  -3  14    9.75    0.88
   5  -3 -14    9.77    0.84
  -5  -3  13   13.19    1.52
  -5  -3  13   14.69    1.32
   5  -3 -13   13.29    1.29
  -5  -3  12   15.30    1.86
  -5  -3  12   18.92    1.74
   5  -3 -11  127.50    4.83
  -5  -3  11  127.16    4.85
  -5  -3  11  139.26    5.59
   5  -3 -10  254.74    7.69
  -5  -3  10  255.95    7.72
  -5  -3  10  245.48    8.48
  -5  -3  10  267.12    8.57
  -5  -3   9   26.85    2.40
  -5  -3   9   28.19    2.48
   5  -3  -9   29.93    2.16
  -5  -3   8  295.31    8.28
  -5  -3   8  287.48    8.82
  -5  -3   8  282.18    8.73
   5  -3  -8  291.78    8.21
  -5  -3   7  380.07   10.38
  -5  -3   7  391.09   10.31
  -5  -3   7  380.72   10.37
  -5  -3   6  391.33   10.21
  -5  -3   5    5.97    0.93
  -5  -3   5    5.80    0.97
  -5  -3   4  725.71   15.68
  -5  -3   4  714.37   16.46
   5  -3  -4  737.30   15.98
  -5  -3   3  328.55    8.08
  -5  -3   3  350.80    8.44
   5  -3  -3  323.67    7.90
   5  -3  -2    1.72    0.54
  -5  -3   2    1.76    0.64
  -5  -3   1  946.54   20.71
  -5  -3   1  945.41   20.32
  -5  -3   1  925.21   20.91
  -5  -3   0   52.94    2.50
  -5  -3   0   50.34    2.11
  -5  -3   0   48.16    2.54
  -5  -3  -1  227.18    6.84
  -5  -3  -1  234.60    6.19
  -5  -3  -2  450.75   10.75
  -5  -3  -2  451.79   10.73
  -5  -3  -2  440.17   10.87
  -5  -3  -2  428.96   10.90
  -5  -3  -2  442.07   11.68
  -5  -3  -2  443.97   11.01
  -5  -3  -3   84.01    3.36
  -5  -3  -3   85.58    3.38
  -5  -3  -3   81.99    3.43
  -5  -3  -3   83.90    4.10
  -5  -3  -3   89.44    3.54
  -5  -3  -4   33.02    2.14
  -5  -3  -4   32.42    2.13
  -5  -3  -4   35.01    2.84
  -5  -3  -4   37.88    2.26
  -5  -3  -5  103.64    4.09
  -5  -3  -5   98.43    4.11
  -5  -3  -5   95.09    3.85
  -5  -3  -5   93.53    4.01
  -5  -3  -6   43.90    2.63
  -5  -3  -6   39.73    2.36
  -5  -3  -6   38.15    2.53
  -5  -3  -6   37.45    3.34
  -5  -3  -6   41.27    2.61
  -5  -3  -7   11.43    1.46
  -5  -3  -7   15.19    1.66
  -5  -3  -7   10.75    1.48
  -5  -3  -8   37.91    2.34
  -5  -3  -8   39.20    2.43
  -5  -3  -9  114.18    4.01
  -5  -3  -9  119.87    4.22
  -5  -3 -10    2.81    0.66
  -5  -3 -10    2.83    0.68
  -5  -3 -10    2.71    0.76
  -5  -2  14   68.82    2.49
  -5  -2  14   69.22    3.01
  -5  -2  13  111.60    3.92
   5  -2 -13  103.17    3.71
  -5  -2  13  111.80    4.54
  -5  -2  12  161.32    6.18
  -5  -2  12  159.84    5.44
  -5  -2  11    8.33    1.60
  -5  -2  11    6.33    1.50
   5  -2 -10   54.32    2.87
  -5  -2  10   55.45    3.54
  -5  -2  10   60.56    3.66
   5  -2  -9  151.11    5.13
  -5  -2   9  148.87    5.93
  -5  -2   9  147.30    5.93
   5  -2  -8   23.95    1.75
  -5  -2   8   23.39    2.15
  -5  -2   8   23.55    1.86
  -5  -2   8   20.08    2.01
  -5  -2   7   50.68    2.84
  -5  -2   7   46.41    2.76
  -5  -2   6  186.16    5.84
  -5  -2   5    2.41    0.46
  -5  -2   5    1.91    0.38
  -5  -2   5    1.74    0.74
  -5  -2   4  330.20    8.46
  -5  -2   4  331.11    7.91
   5  -2  -4  350.07    7.68
  -5  -2   4  321.09    7.01
  -5  -2   3 1467.15   30.14
   5  -2  -3 1394.70   29.24
  -5  -2   3 1394.70   29.88
   5  -2  -2  581.31   12.74
  -5  -2   2  599.05   13.60
  -5  -2   1   49.76    2.03
  -5  -2   1   51.45    2.40
  -5  -2   1   50.46    2.05
  -5  -2   0  646.24   14.71
  -5  -2   0  642.67   15.28
  -5  -2   0  653.47   14.49
  -5  -2  -1  623.84   14.80
  -5  -2  -1  639.36   14.32
  -5  -2  -2  121.17    4.07
  -5  -2  -2  122.47    4.01
  -5  -2  -2  119.57    3.98
  -5  -2  -2  124.01    4.10
  -5  -2  -2  112.33    4.59
  -5  -2  -2  125.39    4.61
  -5  -2  -3  150.99    5.74
  -5  -2  -3  162.59    5.10
  -5  -2  -3  158.13    5.18
  -5  -2  -3  164.89    5.26
  -5  -2  -3  159.17    5.11
  -5  -2  -4   88.20    3.69
  -5  -2  -4   86.14    4.46
  -5  -2  -4   99.86    3.85
  -5  -2  -4   88.62    3.75
  -5  -2  -4   93.96    3.82
  -5  -2  -5  120.04    4.71
  -5  -2  -5  127.52    4.75
  -5  -2  -5  123.87    5.82
  -5  -2  -5  128.18    4.79
  -5  -2  -5  127.74    4.80
  -5  -2  -6    7.67    1.36
  -5  -2  -6    9.28    1.38
  -5  -2  -6    8.41    1.39
  -5  -2  -6   11.35    1.50
  -5  -2  -6   10.22    1.42
  -5  -2  -6    8.66    1.30
  -5  -2  -6    9.05    1.83
  -5  -2  -7  190.18    6.35
  -5  -2  -7  190.13    6.40
  -5  -2  -7  179.44    6.53
  -5  -2  -7  177.90    7.66
  -5  -2  -7  193.84    6.44
  -5  -2  -8  248.63    7.47
  -5  -2  -8  238.46    7.33
  -5  -2  -9  107.57    4.04
  -5  -2  -9  106.40    3.98
  -5  -2 -10   22.18    1.48
  -5  -2 -10   22.42    1.46
   5  -2  10   23.62    1.54
  -5  -1  15   31.90    1.46
  -5  -1  15   34.98    1.68
  -5  -1  14   28.15    2.02
  -5  -1  14   27.69    1.57
  -5  -1  13   50.39    2.57
   5  -1 -12   14.14    1.39
  -5  -1  11  194.38    7.39
  -5  -1  10  300.54    9.44
   5  -1 -10  285.06    7.94
   5  -1  -9   59.09    2.78
  -5  -1   9   57.32    2.82
  -5  -1   9   56.35    3.02
   5  -1  -8  487.78   12.18
  -5  -1   8  531.09   13.57
  -5  -1   8  527.59   12.92
  -5  -1   8  494.80   12.21
  -5  -1   7  465.19   11.10
  -5  -1   6    3.89    0.60
  -5  -1   5 1015.49   21.86
  -5  -1   4 3936.98   80.09
  -5  -1   4 3998.75   80.93
  -5  -1   3  481.97   11.24
   5  -1  -3  460.38   10.14
  -5  -1   3  490.44   10.19
  -5  -1   2 3560.70   72.78
   5  -1  -2 3530.03   71.47
  -5  -1   1 1196.90   25.06
  -5  -1   1 1220.36   26.19
  -5  -1   0 1881.40   37.52
  -5  -1   0 1755.85   36.84
  -5  -1  -1   31.37    1.81
  -5  -1  -1   29.58    1.43
  -5  -1  -2 1153.80   25.64
  -5  -1  -2 1136.50   25.94
  -5  -1  -2 1164.43   24.90
  -5  -1  -3 1576.65   33.17
  -5  -1  -3 1521.18   32.93
  -5  -1  -3 1529.65   33.87
  -5  -1  -3 1528.33   32.92
  -5  -1  -3 1482.98   33.78
  -5  -1  -4  201.15    6.32
  -5  -1  -4  210.35    6.46
  -5  -1  -4  216.40    6.51
  -5  -1  -4  212.04    6.56
  -5  -1  -4  205.07    6.50
  -5  -1  -4  209.09    7.31
  -5  -1  -5  422.45   10.81
  -5  -1  -5  400.86   10.65
  -5  -1  -5  391.68   10.93
  -5  -1  -5  395.60   11.98
  -5  -1  -5  371.41   10.44
  -5  -1  -6  650.92   18.04
  -5  -1  -6  680.50   16.36
  -5  -1  -6  665.42   16.30
  -5  -1  -6  652.26   16.64
  -5  -1  -7   74.60    4.62
  -5  -1  -7   70.21    3.53
  -5  -1  -7   75.32    3.55
  -5  -1  -7   70.66    3.79
  -5  -1  -8   81.83    3.71
  -5  -1  -9   54.60    2.75
  -5  -1 -10   47.18    2.18
  -5  -1 -11   22.51    1.18
  -5  -1 -11   25.80    1.28
   5  -1  11   23.74    1.28
  -5   0  15   62.48    2.13
  -5   0  15   73.06    2.63
  -5   0  14    2.39    0.70
  -5   0  14    1.76    0.95
  -5   0  13  185.17    6.55
  -5   0  12   -0.62    1.14
  -5   0  11   78.80    4.42
  -5   0  11   84.23    4.55
  -5   0  11   86.28    3.77
   5   0 -11   79.22    4.19
  -5   0  10    0.55    0.80
  -5   0  10    0.52    1.13
  -5   0  10    1.20    0.84
   5   0 -10    1.34    1.05
  -5   0   9   32.86    2.68
  -5   0   9   38.05    2.27
  -5   0   9   34.83    2.40
  -5   0   8   60.72    3.30
  -5   0   8   50.91    2.55
  -5   0   8   60.33    3.12
  -5   0   7    1.08    0.64
  -5   0   7    1.38    0.83
  -5   0   6  109.67    4.14
  -5   0   5   42.74    1.86
  -5   0   5   42.46    2.23
  -5   0   4  106.82    3.11
  -5   0   4  110.77    3.62
  -5   0   3   36.17    1.84
  -5   0   3   36.51    1.46
  -5   0   3   35.20    1.90
  -5   0   2  148.52    4.59
  -5   0   2  144.85    3.77
  -5   0   2  150.80    4.40
  -5   0   2  141.24    3.71
  -5   0   2  143.90    4.11
  -5   0   1    4.72    0.51
  -5   0   1    3.85    0.39
  -5   0   1    4.99    0.70
  -5   0   0   24.38    0.98
  -5   0   0   24.96    1.21
  -5   0   0   23.38    1.71
  -5   0   0   25.38    1.26
  -5   0   0   24.16    1.40
  -5   0  -1  118.65    2.95
  -5   0  -1  125.38    3.84
  -5   0  -1  119.85    3.67
  -5   0  -1  130.13    4.49
  -5   0  -1  122.73    3.88
  -5   0  -2   17.82    1.35
  -5   0  -2   18.81    1.58
  -5   0  -2   17.81    1.37
  -5   0  -2   19.48    1.71
  -5   0  -3  255.44    7.30
  -5   0  -3  250.99    7.08
  -5   0  -3  243.55    7.57
  -5   0  -3  259.80    7.79
  -5   0  -3  247.57    7.14
  -5   0  -3  257.21    7.06
  -5   0  -3  251.22    7.06
  -5   0  -4   15.88    1.53
  -5   0  -4   16.35    1.51
  -5   0  -4   17.85    1.76
  -5   0  -4   14.95    1.55
  -5   0  -4   17.06    1.56
  -5   0  -4   15.13    1.81
  -5   0  -4   13.07    1.62
  -5   0  -4   16.07    1.58
  -5   0  -5  117.32    4.59
  -5   0  -5  126.71    4.85
  -5   0  -5  120.06    4.62
  -5   0  -5  113.79    4.76
  -5   0  -5  117.96    5.41
  -5   0  -5  118.62    4.57
  -5   0  -5  125.98    4.98
  -5   0  -6   22.89    2.17
  -5   0  -6   27.76    2.15
  -5   0  -6   27.17    2.22
  -5   0  -6   26.37    2.12
  -5   0  -6   24.06    2.08
  -5   0  -6   25.06    2.35
  -5   0  -6   22.48    2.52
  -5   0  -7   37.15    2.76
  -5   0  -7   35.72    2.77
  -5   0  -7   34.27    3.11
  -5   0  -7   31.34    2.40
  -5   0  -7   36.86    2.53
  -5   0  -7   34.20    2.40
  -5   0  -7   33.57    2.42
  -5   0  -8    1.19    1.02
  -5   0  -8    0.94    0.86
  -5   0  -8    0.53    0.85
  -5   0  -8    1.24    0.89
  -5   0  -9   43.02    2.39
  -5   0  -9   42.62    2.46
  -5   0 -10    4.58    0.78
  -5   0 -10    6.37    0.93
  -5   0 -10    5.13    0.87
  -5   0 -11    1.98    0.52
   5   0  11    1.80    0.63
  -5   0 -11    1.79    0.49
  -5   1  15   44.67    1.96
  -5   1  14   15.17    1.22
  -5   1  14   14.86    1.55
  -5   1  13   63.79    3.49
  -5   1  12   20.65    2.24
   5   1 -12   17.29    1.93
  -5   1  11  207.18    6.72
  -5   1  11  200.39    7.52
  -5   1  11  195.85    7.49
  -5   1  10  293.08    8.73
  -5   1  10  278.89    9.37
  -5   1  10  285.44    8.28
  -5   1   9   68.84    3.52
  -5   1   9   67.50    3.74
  -5   1   9   67.74    3.17
  -5   1   8  558.59   13.89
  -5   1   8  536.30   14.05
  -5   1   8  525.70   12.97
  -5   1   7  463.09   12.19
  -5   1   7  494.90   12.30
  -5   1   7  460.92   11.32
  -5   1   6    5.04    0.98
  -5   1   5 1019.31   22.15
  -5   1   5 1031.63   22.71
  -5   1   4 4161.66   83.34
  -5   1   4 4102.23   83.35
  -5   1   4 3976.61   83.88
  -5   1   3  556.01   12.34
  -5   1   3  544.23   13.04
  -5   1   3  550.84   12.29
  -5   1   3  558.89   12.80
  -5   1   2 3758.22   76.54
  -5   1   2 3753.35   76.46
  -5   1   2 3787.97   77.11
  -5   1   1 1277.81   26.59
  -5   1   1 1270.54   26.36
  -5   1   1 1265.79   27.40
  -5   1   1 1226.07   26.14
  -5   1   0 1760.70   36.32
  -5   1   0 1704.18   35.80
  -5   1   0 1765.34   37.28
  -5   1   0 1742.57   35.77
  -5   1  -1   32.81    1.73
  -5   1  -1   32.31    1.72
  -5   1  -1   37.08    1.85
  -5   1  -1   35.68    2.19
  -5   1  -2 1108.04   24.36
  -5   1  -2 1081.08   24.89
  -5   1  -2 1111.18   24.21
  -5   1  -2 1106.11   24.02
  -5   1  -3 1440.99   32.05
  -5   1  -3 1418.36   31.54
  -5   1  -3 1433.47   31.33
  -5   1  -3 1442.31   31.25
  -5   1  -3 1432.54   31.85
  -5   1  -3 1452.07   31.79
  -5   1  -3 1498.43   31.29
  -5   1  -4  221.71    6.91
  -5   1  -4  217.65    7.09
  -5   1  -4  210.55    6.92
  -5   1  -4  210.92    6.57
  -5   1  -4  232.00    6.70
  -5   1  -4  215.96    7.35
  -5   1  -4  224.24    6.69
  -5   1  -4  221.16    6.49
  -5   1  -5  380.73   10.78
  -5   1  -5  385.07   10.94
  -5   1  -5  383.25   10.33
  -5   1  -5  394.00   10.41
  -5   1  -5  372.00   11.37
  -5   1  -5  401.80   10.52
  -5   1  -5  377.54   10.02
  -5   1  -6  653.96   17.16
  -5   1  -6  683.70   16.48
  -5   1  -6  639.79   17.71
  -5   1  -6  680.41   16.46
  -5   1  -6  666.03   17.03
  -5   1  -6  672.57   16.65
  -5   1  -6  663.82   16.29
  -5   1  -7   72.87    3.56
  -5   1  -7   62.30    4.14
  -5   1  -7   65.96    3.87
  -5   1  -7   68.48    3.46
  -5   1  -7   62.14    3.68
  -5   1  -7   73.18    3.48
  -5   1  -7   70.51    3.61
  -5   1  -8   88.97    4.25
  -5   1  -8   81.03    3.63
  -5   1  -8   91.35    3.93
  -5   1  -8   81.00    3.78
  -5   1  -9   67.15    2.95
  -5   1  -9   66.21    3.06
  -5   1 -10   40.79    2.06
  -5   1 -10   44.08    2.15
   5   1  11   24.89    1.31
  -5   1 -11   23.77    1.21
  -5   1 -11   22.70    1.17
  -5   2  15   80.06    2.59
  -5   2  14   61.20    2.31
  -5   2  14   72.60    3.07
  -5   2  13  120.61    4.83
  -5   2  12  161.88    6.27
  -5   2  11    7.73    1.65
  -5   2  11    7.95    1.36
  -5   2  11   10.32    1.69
  -5   2  10   51.05    3.41
  -5   2  10   53.08    3.18
  -5   2  10   47.09    3.26
  -5   2   9  163.20    6.31
  -5   2   9  164.60    6.14
  -5   2   9  164.38    6.29
  -5   2   9  177.27    5.74
  -5   2   8   28.40    2.36
  -5   2   8   24.52    2.17
  -5   2   8   25.61    1.91
  -5   2   7   49.91    2.49
  -5   2   7   50.67    2.80
  -5   2   7   50.84    2.87
  -5   2   7   51.60    2.95
  -5   2   7   45.47    2.26
  -5   2   6  238.80    6.92
  -5   2   6  232.20    6.63
  -5   2   5    2.62    0.78
  -5   2   5    2.40    0.68
  -5   2   4  341.94    8.63
  -5   2   4  342.13    8.40
  -5   2   4  335.49    8.27
  -5   2   3 1355.40   29.10
  -5   2   3 1378.93   29.50
  -5   2   3 1414.16   29.27
  -5   2   2  616.09   13.42
  -5   2   2  589.25   13.53
  -5   2   2  609.25   14.31
  -5   2   1   43.87    1.92
  -5   2   1   46.14    1.94
  -5   2   1   47.01    2.41
  -5   2   0  617.61   14.78
  -5   2   0  617.07   13.88
  -5   2  -1  617.99   15.47
  -5   2  -1  670.60   14.71
  -5   2  -2  142.82    4.48
  -5   2  -2  141.93    4.49
  -5   2  -2  153.40    5.19
  -5   2  -2  138.41    4.60
  -5   2  -3  158.48    5.23
  -5   2  -3  149.42    4.96
  -5   2  -3  152.25    5.09
  -5   2  -3  159.58    5.07
  -5   2  -3  152.98    5.42
  -5   2  -3  165.74    5.63
  -5   2  -3  155.23    5.36
  -5   2  -4  105.90    4.12
  -5   2  -4   95.21    3.85
  -5   2  -4   94.57    4.40
  -5   2  -4  103.28    4.03
  -5   2  -4  102.75    4.34
  -5   2  -4   98.70    3.92
  -5   2  -4   97.91    4.26
  -5   2  -4   94.94    4.26
  -5   2  -5  116.63    4.65
  -5   2  -5  127.99    5.23
  -5   2  -5  124.05    4.99
  -5   2  -5  124.76    4.67
  -5   2  -5  130.79    5.16
  -5   2  -5  114.68    5.21
  -5   2  -5  123.73    4.68
  -5   2  -5  118.91    4.56
  -5   2  -6    8.34    1.30
  -5   2  -6    7.31    1.21
  -5   2  -6    7.06    1.41
  -5   2  -6    6.96    1.22
  -5   2  -6    6.92    1.44
  -5   2  -6    7.09    1.54
  -5   2  -7  172.25    5.72
  -5   2  -7  173.91    6.82
  -5   2  -7  180.34    6.08
  -5   2  -7  167.68    7.00
  -5   2  -7  180.96    6.68
  -5   2  -7  177.30    5.89
  -5   2  -7  165.61    5.92
  -5   2  -8  240.28    7.21
  -5   2  -8  233.02    7.86
  -5   2  -8  231.67    6.88
  -5   2  -8  231.35    7.31
  -5   2  -9  100.96    3.85
  -5   2  -9  101.07    3.85
  -5   2 -10   29.05    1.66
  -5   2 -10   28.28    1.63
   5   2  10   31.47    1.81
   5   2  11  174.27    4.42
  -5   3  14    7.00    1.01
  -5   3  13   14.43    1.38
  -5   3  13   12.80    1.56
  -5   3  12   27.60    2.14
  -5   3  12   24.62    2.22
  -5   3  12   23.32    1.84
  -5   3  12   25.42    1.94
  -5   3  11  136.93    5.65
  -5   3  11  148.44    5.66
  -5   3  11  142.71    5.80
  -5   3  10  277.00    8.61
  -5   3  10  261.58    8.63
  -5   3  10  252.66    8.55
  -5   3   9   31.30    2.49
  -5   3   9   32.13    2.60
  -5   3   9   32.82    2.55
  -5   3   9   32.30    2.29
  -5   3   8  281.79    8.64
  -5   3   8  297.43    8.44
  -5   3   8  299.53    8.91
  -5   3   8  301.22    9.07
  -5   3   8  291.99    8.78
  -5   3   7  383.42    9.61
  -5   3   7  387.93   10.40
  -5   3   7  393.02   10.10
  -5   3   7  377.13   10.36
  -5   3   7  381.98   10.33
  -5   3   6  423.41   10.29
  -5   3   6  394.08    9.85
  -5   3   6  418.74   10.56
  -5   3   6  405.59   10.29
  -5   3   6  408.97   10.90
  -5   3   6  385.08   10.38
  -5   3   5    7.09    0.96
  -5   3   5    9.17    1.08
  -5   3   5    9.30    1.14
  -5   3   4  792.49   17.94
  -5   3   4  805.89   17.94
  -5   3   3  347.97    8.65
  -5   3   3  333.65    8.47
  -5   3   3  359.21    8.69
  -5   3   2    5.38    0.80
  -5   3   2    4.85    0.78
  -5   3   1  915.26   20.91
  -5   3   1  924.92   20.11
  -5   3   1  914.04   19.90
  -5   3   0   37.89    2.32
  -5   3   0   44.27    2.06
  -5   3   0   38.64    1.89
  -5   3  -1  220.53    6.00
  -5   3  -1  225.20    6.87
  -5   3  -2  440.25   11.31
  -5   3  -2  432.13   11.05
  -5   3  -2  421.86   10.43
  -5   3  -2  429.12   10.46
  -5   3  -2  421.22   10.62
  -5   3  -3   79.76    3.64
  -5   3  -3   78.42    3.64
  -5   3  -3   76.13    3.56
  -5   3  -3   80.33    3.35
  -5   3  -3   75.39    3.20
  -5   3  -3   83.38    3.28
  -5   3  -3   78.76    3.54
  -5   3  -3   75.98    3.20
  -5   3  -4   24.41    2.05
  -5   3  -4   28.54    1.98
  -5   3  -4   27.39    2.00
  -5   3  -4   29.82    1.97
  -5   3  -4   26.68    2.11
  -5   3  -4   32.07    2.40
  -5   3  -4   29.11    1.97
  -5   3  -4   29.96    2.24
  -5   3  -5   94.50    4.50
  -5   3  -5   87.22    3.77
  -5   3  -5   87.82    3.81
  -5   3  -5   88.05    4.48
  -5   3  -5   90.89    4.13
  -5   3  -5   89.09    3.82
  -5   3  -5  101.67    4.52
  -5   3  -6   47.39    3.12
  -5   3  -6   46.10    2.69
  -5   3  -6   48.01    2.93
  -5   3  -6   49.82    2.74
  -5   3  -6   49.15    3.29
  -5   3  -6   40.23    3.13
  -5   3  -7   15.96    1.66
  -5   3  -7   16.35    1.63
  -5   3  -7   14.72    1.63
  -5   3  -7   17.06    1.99
  -5   3  -7   14.55    1.95
  -5   3  -8   42.14    2.66
  -5   3  -8   39.35    2.37
  -5   3  -8   39.83    2.39
  -5   3  -8   40.78    2.87
  -5   3  -9  132.93    4.57
  -5   3  -9  122.69    4.23
  -5   3  -9  128.83    4.29
  -5   3  -9  139.11    4.99
   5   3  10    6.11    0.87
  -5   3 -10    4.50    0.68
  -5   3 -10    4.13    0.70
   5   4 -14   20.59    1.54
  -5   4  13  248.70    7.09
  -5   4  13  263.14    6.99
  -5   4  12  169.40    5.92
  -5   4  12  173.02    5.99
  -5   4  12  186.94    5.80
  -5   4  11   39.92    2.77
  -5   4  11   45.14    2.93
  -5   4  11   37.45    2.50
  -5   4  10  844.74   20.99
  -5   4  10  807.30   19.71
  -5   4  10  842.27   20.64
  -5   4  10  874.00   20.70
  -5   4   9   86.76    3.76
  -5   4   9   87.21    4.15
  -5   4   9   92.47    4.48
  -5   4   9   80.47    4.02
  -5   4   8   37.74    2.36
  -5   4   8   39.58    2.57
  -5   4   8   39.88    2.65
  -5   4   7  162.17    5.05
  -5   4   7  173.65    5.70
  -5   4   7  166.28    5.65
  -5   4   7  168.51    6.11
  -5   4   7  163.09    5.36
  -5   4   6  233.94    6.95
  -5   4   6  233.19    6.86
  -5   4   6  243.14    6.87
  -5   4   6  228.22    6.38
  -5   4   6  223.89    6.61
  -5   4   6  241.17    7.48
  -5   4   6  234.25    7.02
  -5   4   5 1299.66   28.35
  -5   4   5 1302.80   28.78
  -5   4   5 1246.67   28.12
  -5   4   5 1271.75   27.70
  -5   4   5 1343.36   28.09
  -5   4   4   61.64    2.67
  -5   4   4   61.80    2.70
  -5   4   4   61.52    2.61
  -5   4   3  739.05   16.86
  -5   4   2  406.70   10.14
  -5   4   1  162.42    5.43
  -5   4   1  151.51    4.94
  -5   4   0  399.46    9.56
  -5   4   0  405.62   10.68
  -5   4  -1  808.74   18.26
  -5   4  -1  813.49   18.60
  -5   4  -2  249.64    7.37
  -5   4  -2  244.86    7.04
  -5   4  -2  243.29    6.76
  -5   4  -2  258.28    7.65
  -5   4  -2  246.70    7.14
  -5   4  -2  254.57    7.63
  -5   4  -2  256.37    6.82
  -5   4  -3   83.40    3.65
  -5   4  -3   74.91    3.30
  -5   4  -3   78.72    3.19
  -5   4  -3   82.33    3.81
  -5   4  -3   79.47    3.40
  -5   4  -3   80.04    3.70
  -5   4  -3   77.01    3.18
  -5   4  -4  749.11   17.65
  -5   4  -4  754.32   17.32
  -5   4  -4  751.59   18.31
  -5   4  -4  717.32   17.28
  -5   4  -4  698.88   16.89
  -5   4  -4  738.68   18.00
  -5   4  -4  700.95   16.93
  -5   4  -5  457.33   11.71
  -5   4  -5  455.69   12.73
  -5   4  -5  441.73   11.80
  -5   4  -5  472.52   12.43
  -5   4  -5  436.19   11.43
  -5   4  -5  440.80   11.46
  -5   4  -6   87.44    4.54
  -5   4  -6   94.83    3.93
  -5   4  -6   90.11    4.23
  -5   4  -6   92.82    3.80
  -5   4  -6   90.80    4.43
  -5   4  -7   79.90    3.53
  -5   4  -7   81.32    3.82
  -5   4  -7   82.57    3.49
  -5   4  -7   89.63    4.35
  -5   4  -8  252.20    6.96
  -5   4  -8  253.04    8.01
  -5   4  -8  245.85    6.99
  -5   4  -9   89.07    3.09
   5   4   9   91.33    3.19
  -5   4  -9   90.10    3.07
  -5   4  -9   96.21    3.58
  -5   4  -9   87.62    3.78
   5   5 -14    3.03    0.62
  -5   5  13   17.80    1.32
   5   5 -13   14.76    1.48
  -5   5  12   10.19    1.37
  -5   5  12    9.39    1.21
  -5   5  11    6.09    1.30
  -5   5  11    5.44    1.22
  -5   5  10    5.47    1.32
  -5   5   9    6.22    1.35
  -5   5   9    5.85    1.33
  -5   5   8  409.94   11.08
  -5   5   8  384.33   11.30
  -5   5   8  406.65   11.68
  -5   5   7  132.98    5.20
  -5   5   7  126.35    5.32
  -5   5   6  712.82   16.89
  -5   5   6  685.91   17.19
  -5   5   6  682.46   16.40
  -5   5   6  680.17   16.76
  -5   5   5   49.73    2.81
  -5   5   5   51.34    2.81
  -5   5   5   55.08    2.99
  -5   5   5   48.54    2.31
  -5   5   5   52.77    2.69
  -5   5   4  307.04    8.64
  -5   5   4  308.95    8.32
  -5   5   4  301.63    8.53
  -5   5   4  308.38    8.68
  -5   5   4  311.62    8.35
  -5   5   3  186.57    5.89
  -5   5   3  184.74    5.70
  -5   5   3  186.79    5.70
  -5   5   2   10.64    1.27
  -5   5   2   12.75    1.53
  -5   5   2   11.22    1.27
  -5   5   1   40.65    2.55
  -5   5   1   38.00    2.53
  -5   5   1   38.11    2.29
  -5   5   1   36.15    2.04
  -5   5   1   41.72    2.31
  -5   5   0   29.50    2.18
  -5   5   0   30.16    1.89
  -5   5   0   28.48    2.22
  -5   5   0   27.87    2.06
  -5   5  -1   89.40    3.95
  -5   5  -1   82.21    3.56
  -5   5  -1   90.66    3.91
  -5   5  -1   82.26    3.46
  -5   5  -2   88.48    3.91
  -5   5  -2   81.45    3.39
  -5   5  -2   82.69    3.64
  -5   5  -2   84.74    3.62
  -5   5  -3  130.94    4.70
  -5   5  -3  141.29    5.02
  -5   5  -3  141.99    5.03
  -5   5  -4  348.17   10.11
  -5   5  -4  335.46    9.13
  -5   5  -4  316.63   10.16
  -5   5  -4  345.11    9.55
  -5   5  -5   34.80    2.63
  -5   5  -5   32.07    2.14
  -5   5  -5   32.48    2.30
  -5   5  -5   31.62    2.71
  -5   5  -6  192.75    6.05
  -5   5  -6  203.32    7.13
  -5   5  -6  195.35    6.77
  -5   5  -7   86.87    3.38
  -5   5  -7   84.67    3.87
  -5   5  -7   90.54    4.29
  -5   5  -8   25.33    1.84
  -5   5  -8   28.40    2.21
  -5   5  -9    9.23    1.11
  -5   5  -9    9.07    1.18
  -5   6  13   37.13    1.68
   5   6 -13   34.18    1.85
  -5   6  12   45.86    2.52
   5   6 -12   38.57    2.42
  -5   6  12   44.54    2.25
   5   6 -11    3.80    1.13
  -5   6  11    6.23    1.13
  -5   6  11    4.45    1.23
  -5   6  10  283.43    8.30
  -5   6   9  294.19    9.39
  -5   6   9  316.93    9.14
  -5   6   9  310.97    9.72
  -5   6   8   20.70    2.10
  -5   6   8   24.64    2.39
  -5   6   8   23.27    2.07
  -5   6   7  370.51   10.63
  -5   6   7  382.93   10.68
  -5   6   7  367.88   10.93
  -5   6   7  360.22   10.35
  -5   6   6  362.49   10.00
  -5   6   6  371.97   10.44
  -5   6   6  388.49   10.57
  -5   6   6  361.49   10.62
  -5   6   6  350.50   10.15
  -5   6   5   52.43    3.02
  -5   6   5   53.31    3.11
  -5   6   5   52.59    2.83
  -5   6   5   58.31    3.12
  -5   6   4   29.03    2.20
  -5   6   4   29.59    2.18
  -5   6   4   31.29    2.05
  -5   6   4   27.38    2.03
  -5   6   4   29.49    2.17
  -5   6   3  381.63   10.09
  -5   6   3  382.17    9.95
  -5   6   3  357.67    9.92
  -5   6   3  382.88   10.23
  -5   6   2  623.92   15.07
  -5   6   2  606.52   14.99
  -5   6   2  624.71   15.77
  -5   6   1  284.65    8.83
  -5   6   1  291.24    8.29
  -5   6   1  295.57    8.25
  -5   6   1  266.19    8.55
  -5   6   1  284.16    7.92
  -5   6   0  154.11    6.03
  -5   6   0  155.68    5.25
  -5   6   0  158.50    5.82
  -5   6   0  158.55    5.58
  -5   6  -1  230.19    7.89
  -5   6  -1  233.28    7.47
  -5   6  -1  228.40    7.00
  -5   6  -1  234.63    7.51
  -5   6  -2  272.14    8.23
  -5   6  -2  292.40    8.76
  -5   6  -3  101.59    4.23
  -5   6  -3  100.53    4.60
  -5   6  -4  474.32   12.22
  -5   6  -4  436.20   12.85
  -5   6  -5  175.51    6.39
  -5   6  -5  166.45    6.56
  -5   6  -5  172.86    6.02
  -5   6  -6  110.92    4.74
  -5   6  -6  114.17    4.94
  -5   6  -7   96.86    4.00
  -5   6  -7   94.22    4.22
  -5   6  -8   87.30    3.53
  -5   6  -8   94.76    3.84
  -5   6  -8   87.36    3.39
  -5   6  -9    9.03    1.04
   5   7 -12   74.69    2.92
  -5   7  12   79.67    2.82
   5   7 -11  208.49    6.58
  -5   7  11  231.15    6.42
   5   7 -10   19.84    1.91
  -5   7  10   16.81    1.62
  -5   7  10   20.80    2.02
  -5   7   9  161.11    6.18
   5   7  -9  148.23    5.77
  -5   7   9  162.32    5.71
  -5   7   8  242.81    8.19
  -5   7   8  238.52    7.56
   5   7  -8  233.25    7.76
  -5   7   7  269.96    8.39
  -5   7   7  267.71    8.25
  -5   7   7  249.32    8.52
  -5   7   6   17.55    1.96
  -5   7   6   15.34    1.66
  -5   7   6   16.46    1.79
  -5   7   6   13.77    1.77
  -5   7   6   17.00    1.94
  -5   7   5  371.47   10.38
  -5   7   5  376.20   10.63
  -5   7   5  363.45   10.51
  -5   7   5  355.99   10.07
  -5   7   4  240.43    7.50
  -5   7   4  254.68    7.75
  -5   7   4  249.29    7.92
  -5   7   4  245.02    7.27
  -5   7   4  242.80    7.65
  -5   7   3   14.69    1.51
  -5   7   3   14.34    1.55
  -5   7   3   14.45    1.77
  -5   7   3   16.40    1.73
  -5   7   2   35.43    2.38
  -5   7   2   34.92    2.33
  -5   7   2   32.55    2.30
  -5   7   1   99.60    4.19
  -5   7   1   99.55    4.73
  -5   7   1   95.76    3.98
  -5   7   1   92.20    4.44
  -5   7   1   99.08    4.23
  -5   7   0  214.21    6.65
  -5   7   0  204.29    7.46
  -5   7   0  193.53    6.95
  -5   7   0  213.73    6.99
  -5   7  -1   68.12    3.61
  -5   7  -1   72.59    3.50
  -5   7  -1   66.33    4.02
  -5   7  -2   27.79    2.37
  -5   7  -2   22.55    2.04
  -5   7  -2   26.57    2.60
  -5   7  -3  424.30   11.74
  -5   7  -3  407.64   11.15
  -5   7  -3  402.09   12.21
  -5   7  -4  186.67    6.59
  -5   7  -4  171.63    6.05
  -5   7  -4  176.62    6.93
  -5   7  -5  116.72    4.64
  -5   7  -5  122.09    5.31
  -5   7  -6   86.82    4.09
  -5   7  -7   82.10    3.42
  -5   7  -8    4.16    0.78
  -5   7  -8    6.17    0.95
  -5   8  12   51.53    2.06
  -5   8  11   16.32    1.48
  -5   8  11   16.92    1.27
  -5   8  10   20.64    1.89
  -5   8  10   19.49    1.58
  -5   8   9   99.99    4.43
  -5   8   8   28.84    2.20
  -5   8   8   27.48    2.40
  -5   8   7   48.37    2.96
  -5   8   7   52.94    3.26
  -5   8   6   38.99    2.67
  -5   8   6   40.47    2.80
  -5   8   6   42.03    2.88
  -5   8   6   34.35    2.63
  -5   8   5    9.64    1.51
  -5   8   5   12.05    1.51
  -5   8   5   11.73    1.68
  -5   8   5   13.00    1.67
  -5   8   5   11.71    1.50
  -5   8   4   53.40    3.00
  -5   8   4   50.35    3.18
  -5   8   4   48.66    2.97
  -5   8   4   50.62    2.93
  -5   8   3   21.79    1.94
  -5   8   3   20.96    1.78
  -5   8   3   19.01    1.85
  -5   8   3   21.01    2.10
  -5   8   2   56.25    3.16
  -5   8   2   56.90    3.16
  -5   8   2   54.21    2.97
  -5   8   2   56.73    3.03
  -5   8   1   40.46    2.56
  -5   8   1   41.55    2.63
  -5   8   0  277.67    8.44
  -5   8   0  292.82    8.71
  -5   8  -1   97.96    4.95
  -5   8  -1   93.71    4.31
  -5   8  -2  200.46    7.53
  -5   8  -2  194.02    6.81
  -5   8  -3   24.78    2.22
  -5   8  -3   26.25    2.14
  -5   8  -3   22.68    2.40
  -5   8  -4   49.40    3.00
  -5   8  -4   51.06    2.85
  -5   8  -4   49.16    3.29
  -5   8  -5   28.34    2.16
  -5   8  -5   31.40    2.51
  -5   8  -5   26.75    1.98
  -5   8  -6    7.07    1.20
  -5   8  -6    6.29    1.09
  -5   8  -7   23.32    1.55
  -5   9  11  125.52    3.73
  -5   9  10   50.53    2.21
  -5   9  10   58.57    2.62
  -5   9   9   60.96    3.02
  -5   9   8  199.97    6.57
  -5   9   8  195.80    6.10
  -5   9   7  121.06    4.81
  -5   9   7  114.93    4.52
  -5   9   6   39.71    2.62
  -5   9   6   39.69    2.60
  -5   9   5   34.88    2.39
  -5   9   5   33.99    2.54
  -5   9   5   37.24    2.69
  -5   9   4  241.44    7.94
  -5   9   3  248.22    8.11
  -5   9   2   80.98    3.54
  -5   9   2   80.43    4.05
  -5   9   1  248.84    7.51
  -5   9   0  104.17    4.34
  -5   9  -1  123.59    4.85
  -5   9  -2   13.99    1.59
  -5   9  -2   11.54    1.52
  -5   9  -3  154.99    5.59
  -5   9  -3  168.17    5.60
  -5   9  -3  162.96    6.22
  -5   9  -4   32.48    2.18
  -5   9  -4   31.84    2.07
  -5   9  -4   29.18    2.36
  -5   9  -5  124.42    4.33
  -5   9  -5  124.96    4.65
  -5   9  -5  126.01    4.23
  -5   9  -6  125.38    4.13
  -5   9  -6  122.36    3.76
  -5   9  -6  124.22    3.94
  -5  10   9    1.54    0.57
  -5  10   9    3.05    0.64
  -5  10   8    8.28    1.08
  -5  10   7   39.38    2.25
  -5  10   7   43.34    2.28
  -5  10   6  213.87    6.39
  -5  10   6  223.97    6.63
  -5  10   5   63.05    3.23
  -5  10   5   57.25    3.02
  -5  10   4    7.32    1.32
  -5  10   4    8.44    1.39
  -5  10   3  367.58   10.38
  -5  10   2  373.62   10.51
  -5  10   1   82.64    3.36
  -5  10   1   89.65    4.03
  -5  10   0  136.12    4.65
  -5  10  -1  193.03    6.36
  -5  10  -1  224.83    6.42
  -5  10  -2   11.29    1.30
  -5  10  -2    9.87    1.23
  -5  10  -3   18.19    1.48
  -5  10  -3   17.23    1.48
  -5  10  -4   38.16    1.99
  -5  10  -4   37.26    1.94
  -5  10  -4   42.41    2.37
  -5  10  -5   13.71    1.17
  -5  10  -5   13.06    1.03
  -5  10  -5   14.49    1.26
  -5  11   6   69.76    2.68
  -5  11   5   51.45    2.42
  -5  11   4   67.90    2.97
  -5  11   4   70.81    3.11
  -5  11   3   38.98    2.16
  -5  11   3   43.32    2.38
  -5  11   3   43.04    2.43
  -5  11   2   22.06    1.75
  -5  11   2   19.38    1.58
  -5  11   1  101.74    3.91
  -5  11   1   96.29    3.66
  -5  11   0   17.15    1.50
  -5  11   0   18.10    1.49
  -5  11  -1    7.05    0.78
  -5  11  -2  114.02    3.39
  -5  11  -2  124.90    3.85
  -5  11  -3   77.34    2.68
  -5  11  -4   12.52    0.92
  -5  12   5   84.24    2.57
  -5  12   4    1.03    0.47
  -5  12   4    1.17    0.49
  -5  12   3  133.40    3.90
  -5  12   3  137.05    3.89
  -5  12   3  140.16    4.07
  -5  12   2  103.46    3.35
  -5  12   2  109.39    3.32
  -5  12   2  109.29    3.40
  -5  12   1   47.14    2.02
  -5  12   0  116.77    3.49
  -6 -11   7   36.79    1.52
   6 -11  -7   32.44    1.72
  -6 -11   6   57.27    2.32
  -6 -11   5   66.63    2.77
  -6 -11   4   26.61    1.40
  -6 -11   3   15.32    1.28
  -6 -11   3   16.51    1.49
   6 -11  -3   16.75    1.25
  -6 -11   2   15.89    1.40
  -6 -11   2   13.80    1.41
  -6 -11   1   22.30    1.66
   6 -11  -1   22.56    1.75
   6 -11   0    1.43    0.89
  -6 -11   0    1.24    0.76
  -6 -11  -1   12.41    1.22
  -6 -11  -2    6.88    0.87
   6 -11   2    8.44    1.01
  -6 -10   8    9.79    0.96
  -6 -10   7    9.79    1.20
  -6 -10   6   75.29    3.39
  -6 -10   5   17.92    1.42
  -6 -10   5   22.58    1.97
  -6 -10   4   22.82    1.79
   6 -10  -3   72.13    3.57
  -6 -10   3   72.04    3.40
  -6 -10   3   68.39    3.58
  -6 -10   2  153.19    5.48
  -6 -10   2  143.79    5.39
  -6 -10   2  146.27    5.44
  -6 -10   1   78.19    3.63
  -6 -10   1   77.41    3.78
  -6 -10   1   72.09    3.43
  -6 -10   0   38.11    2.64
  -6 -10   0   36.45    2.43
   6 -10   1  518.24   13.02
  -6 -10  -1  491.74   12.57
   6 -10   2   84.93    3.64
  -6 -10  -2   78.33    3.44
  -6 -10  -2   81.66    3.40
   6 -10   3   42.29    2.27
  -6 -10  -3   37.80    2.05
  -6 -10  -3   38.25    2.06
   6 -10   4  174.24    4.75
  -6 -10  -4  166.06    4.61
   6  -9  -9   45.76    2.15
  -6  -9   9   37.70    1.89
   6  -9  -8   19.91    1.57
  -6  -9   8   17.36    1.54
  -6  -9   8   18.57    1.63
  -6  -9   7   25.10    2.02
   6  -9  -7   25.17    1.87
  -6  -9   6   35.01    2.58
   6  -9  -6   35.40    2.27
   6  -9  -5   17.75    1.95
  -6  -9   5   15.17    1.93
  -6  -9   5   14.54    1.60
   6  -9  -5   16.80    1.63
  -6  -9   4   20.47    1.98
   6  -9  -4   18.41    2.10
   6  -9  -3   65.06    3.78
  -6  -9   3   65.63    3.65
  -6  -9   3   71.98    3.93
  -6  -9   3   63.92    3.69
   6  -9  -2  186.26    6.93
  -6  -9   2  189.45    6.82
  -6  -9   2  180.00    6.68
  -6  -9   2  182.01    6.79
  -6  -9   1   23.01    2.21
  -6  -9   1   22.54    2.22
  -6  -9   1   27.69    2.50
  -6  -9   0   22.12    2.20
  -6  -9   0   19.35    1.86
  -6  -9   0   23.04    2.39
  -6  -9  -1  137.79    5.51
  -6  -9  -1  137.53    4.67
  -6  -9  -2   50.63    3.06
  -6  -9  -2   48.71    3.02
  -6  -9  -3   13.24    1.62
  -6  -9  -3   10.74    1.43
   6  -9   3   12.72    1.65
  -6  -9  -4   52.88    2.74
   6  -9   4   51.51    2.65
  -6  -9  -5   13.24    1.28
   6  -9   5    9.98    1.06
  -6  -8  11   12.21    1.12
  -6  -8  10  173.61    5.42
  -6  -8   9  313.44    8.33
  -6  -8   9  307.26    8.49
   6  -8  -8   67.66    3.31
  -6  -8   8   67.97    3.30
  -6  -8   8   66.83    3.35
  -6  -8   7   80.64    3.73
  -6  -8   7   82.53    4.00
   6  -8  -7   79.36    3.72
  -6  -8   7   76.55    3.68
   6  -8  -6  195.32    6.42
  -6  -8   6  183.09    6.81
  -6  -8   6  195.11    6.42
  -6  -8   6  175.70    6.10
  -6  -8   6  179.96    5.99
   6  -8  -6  184.93    6.68
  -6  -8   5  316.41   10.04
   6  -8  -5  325.66    9.96
  -6  -8   5  336.91    9.39
  -6  -8   5  309.98    8.90
  -6  -8   5  322.40    9.37
   6  -8  -4   82.99    4.43
  -6  -8   4   86.32    4.20
  -6  -8   4   79.61    3.43
  -6  -8   4   87.60    4.52
  -6  -8   3   46.49    3.30
   6  -8  -3   45.74    2.87
   6  -8  -3   50.34    3.48
  -6  -8   3   47.89    3.21
  -6  -8   3   46.44    3.32
   6  -8  -2  480.35   12.60
   6  -8  -2  488.71   13.67
  -6  -8   2  476.22   13.53
  -6  -8   2  470.60   13.34
  -6  -8   2  471.74   13.44
  -6  -8   1  150.44    4.97
  -6  -8   1  150.67    5.54
  -6  -8   1  143.77    6.22
  -6  -8   1  140.38    5.76
  -6  -8   1  156.49    6.25
  -6  -8   0   36.41    2.62
  -6  -8   0   34.35    2.21
   6  -8   0   31.50    2.82
  -6  -8   0   37.89    2.53
  -6  -8   0   34.66    2.86
  -6  -8  -1  333.68   10.63
  -6  -8  -1  357.80    9.45
   6  -8   1  347.44   10.61
  -6  -8  -1  317.84   10.35
  -6  -8  -1  356.62    9.65
  -6  -8  -2  212.40    7.55
  -6  -8  -2  211.86    7.43
  -6  -8  -2  206.25    6.46
  -6  -8  -2  213.93    6.57
  -6  -8  -3   72.29    3.66
  -6  -8  -3   71.30    3.90
   6  -8   4   60.34    3.22
  -6  -8  -4   57.27    2.67
  -6  -8  -4   57.62    3.38
   6  -8   5   34.82    2.18
  -6  -8  -5   36.56    2.45
  -6  -8  -5   35.46    1.94
  -6  -8  -6    9.31    1.21
  -6  -8  -7    7.37    0.84
  -6  -7  12    8.66    0.98
   6  -7 -11   15.21    1.40
  -6  -7  10   30.90    2.02
   6  -7 -10   33.74    2.20
  -6  -7   9  229.65    7.04
  -6  -7   9  235.61    7.26
  -6  -7   9  231.58    7.09
   6  -7  -9  248.46    7.39
  -6  -7   8   44.35    2.88
  -6  -7   8   41.04    2.70
  -6  -7   7  457.31   12.60
  -6  -7   7  462.67   12.14
  -6  -7   7  436.76   11.81
  -6  -7   6  164.82    6.48
  -6  -7   6  166.13    5.85
  -6  -7   6  178.96    6.08
  -6  -7   6  167.52    5.87
  -6  -7   5   87.23    4.58
  -6  -7   5   92.33    4.09
  -6  -7   5   85.66    3.94
  -6  -7   5   97.10    4.33
   6  -7  -4  123.72    4.89
  -6  -7   4  134.18    4.99
  -6  -7   4  121.17    4.68
  -6  -7   4  122.73    5.26
  -6  -7   4  131.82    5.61
  -6  -7   3   82.16    4.33
   6  -7  -3   77.50    3.72
  -6  -7   3   72.96    3.33
  -6  -7   3   83.98    4.30
   6  -7  -2   72.91    3.57
  -6  -7   2   72.93    3.69
  -6  -7   2   78.31    4.26
  -6  -7   2   71.14    4.02
  -6  -7   2   71.48    4.07
  -6  -7   1   68.02    4.13
  -6  -7   1   77.05    4.00
   6  -7  -1   73.12    3.57
  -6  -7   1   72.52    3.19
   6  -7  -1   74.39    4.25
  -6  -7   1   75.29    3.77
  -6  -7   1   79.45    4.31
  -6  -7   0   93.29    4.24
  -6  -7   0   85.98    4.56
  -6  -7   0   91.40    3.79
   6  -7   0   91.13    4.05
   6  -7   0   92.36    4.74
  -6  -7   0   93.65    4.25
  -6  -7  -1  228.04    7.12
  -6  -7  -1  234.43    8.35
  -6  -7  -1  242.96    8.36
  -6  -7  -1  241.32    6.93
  -6  -7  -1  234.21    7.13
   6  -7   1  237.86    7.49
   6  -7   1  234.94    8.24
  -6  -7  -1  230.21    7.54
  -6  -7  -2  208.83    7.49
  -6  -7  -2  195.34    7.54
  -6  -7  -2  207.26    6.40
  -6  -7  -2  213.02    6.65
   6  -7   2  203.14    7.36
  -6  -7  -2  204.69    6.84
  -6  -7  -3  104.46    4.11
  -6  -7  -3   97.86    4.63
  -6  -7  -3  105.36    4.37
  -6  -7  -3   96.68    4.93
  -6  -7  -4   19.51    1.72
   6  -7   4   18.13    2.07
  -6  -7  -4   18.54    1.82
  -6  -7  -4   17.66    1.73
  -6  -7  -4   19.21    2.21
  -6  -7  -5   13.34    1.42
   6  -7   5   12.43    1.56
  -6  -7  -5   14.29    1.93
  -6  -7  -6   50.63    2.45
  -6  -7  -6   48.57    2.96
  -6  -7  -7   93.65    3.70
  -6  -7  -8    7.86    0.84
  -6  -6  13   24.97    1.42
   6  -6 -13   27.36    1.42
  -6  -6  12  107.47    3.60
   6  -6 -11    5.62    1.08
  -6  -6  11    4.42    1.01
   6  -6 -10   13.97    1.59
  -6  -6  10   15.48    1.67
  -6  -6  10   18.80    1.71
   6  -6  -9  168.81    6.05
  -6  -6   9  178.38    6.02
  -6  -6   9  178.27    6.18
  -6  -6   9  176.43    5.96
   6  -6  -8   63.48    3.39
  -6  -6   8   59.73    3.31
  -6  -6   8   62.57    3.47
  -6  -6   7   10.40    1.74
  -6  -6   7    9.48    1.50
  -6  -6   7   10.43    1.57
  -6  -6   6  500.61   14.12
  -6  -6   6  545.53   13.55
  -6  -6   6  529.88   13.35
  -6  -6   6  523.64   13.50
  -6  -6   5  239.47    7.76
   6  -6  -5  251.50    7.43
  -6  -6   5  242.79    7.40
  -6  -6   5  261.72    7.62
  -6  -6   5  238.82    8.24
  -6  -6   4  130.43    5.36
  -6  -6   4  131.23    4.93
   6  -6  -4  135.73    4.92
  -6  -6   4  132.18    4.80
  -6  -6   4  147.49    5.06
  -6  -6   3  512.42   12.39
  -6  -6   3  493.61   12.32
   6  -6  -3  492.20   12.36
  -6  -6   3  492.16   13.39
  -6  -6   3  465.80   12.69
  -6  -6   3  466.31   13.27
  -6  -6   2  310.39    9.74
  -6  -6   2  297.56    9.39
  -6  -6   2  306.58    8.36
   6  -6  -2  316.13    8.79
  -6  -6   2  332.80    9.05
  -6  -6   2  307.81    9.16
  -6  -6   1   88.56    4.56
  -6  -6   1   89.46    4.24
  -6  -6   1   90.48    4.17
  -6  -6   1   99.77    4.05
   6  -6  -1   93.19    3.93
  -6  -6   1   88.46    3.51
   6  -6   0    6.07    1.55
  -6  -6   0    6.74    1.68
   6  -6   0    7.62    1.23
  -6  -6   0    7.18    1.15
  -6  -6   0    6.61    1.38
  -6  -6   0    8.08    1.31
  -6  -6   0    7.49    1.46
  -6  -6   0    7.84    1.05
  -6  -6  -1  108.85    5.07
   6  -6   1  112.39    5.17
  -6  -6  -1  120.29    4.46
  -6  -6  -1  118.54    4.31
  -6  -6  -1  117.99    4.97
  -6  -6  -1  114.94    4.42
  -6  -6  -1  109.25    5.19
  -6  -6  -1  106.98    5.22
  -6  -6  -1  120.79    4.49
  -6  -6  -2   60.74    3.91
  -6  -6  -2   65.50    3.81
  -6  -6  -2   61.46    3.83
   6  -6   2   68.74    3.86
  -6  -6  -2   67.52    3.18
  -6  -6  -2   60.30    3.16
  -6  -6  -2   60.97    2.86
  -6  -6  -2   66.31    3.10
  -6  -6  -2   61.68    3.52
  -6  -6  -3   27.93    2.64
  -6  -6  -3   31.13    2.08
  -6  -6  -3   30.71    2.82
  -6  -6  -3   30.01    2.17
  -6  -6  -3   30.55    2.49
  -6  -6  -3   25.71    2.38
   6  -6   3   29.43    2.56
  -6  -6  -4  104.35    4.26
  -6  -6  -4   95.50    5.12
  -6  -6  -4  109.20    4.18
  -6  -6  -4  105.44    4.62
  -6  -6  -4  101.10    4.33
   6  -6   5   12.13    1.66
  -6  -6  -5   11.45    1.43
  -6  -6  -5   12.46    2.06
  -6  -6  -5   11.14    1.53
  -6  -6  -5   14.45    1.50
  -6  -6  -6   13.45    1.44
  -6  -6  -6   15.12    1.98
  -6  -6  -6   12.33    1.42
  -6  -6  -6   15.36    1.42
  -6  -6  -7   20.95    1.97
  -6  -6  -7   16.85    1.36
  -6  -6  -8   10.85    1.26
  -6  -5  13   36.88    1.77
  -6  -5  13   36.25    1.91
   6  -5 -13   34.81    1.80
  -6  -5  12   11.72    1.29
  -6  -5  11   85.96    3.64
   6  -5 -11   90.55    3.79
  -6  -5  10  175.14    5.91
   6  -5 -10  175.98    6.02
  -6  -5   9   76.74    3.71
  -6  -5   9   80.96    3.70
   6  -5  -9   77.56    3.77
  -6  -5   8  281.91    8.59
   6  -5  -8  273.76    8.34
  -6  -5   7 1079.55   23.88
  -6  -5   7 1066.61   24.00
  -6  -5   6  113.47    4.90
  -6  -5   6  122.50    4.57
  -6  -5   6  124.30    4.62
  -6  -5   6  119.78    4.68
  -6  -5   6  118.03    4.36
  -6  -5   6  116.50    5.04
  -6  -5   5  807.15   18.80
  -6  -5   5  811.52   18.77
  -6  -5   5  831.17   19.90
  -6  -5   5  815.76   19.41
   6  -5  -5  804.10   18.62
  -6  -5   5  770.32   19.72
  -6  -5   5  848.36   19.88
  -6  -5   4  674.34   16.78
  -6  -5   4  721.97   16.63
  -6  -5   4  712.69   16.57
  -6  -5   4  754.10   18.10
   6  -5  -4  712.39   16.52
  -6  -5   4  749.79   17.74
  -6  -5   4  692.23   17.41
  -6  -5   4  680.42   17.07
  -6  -5   3  396.00   11.30
  -6  -5   3  390.25   10.89
  -6  -5   3  412.90   10.62
  -6  -5   3  409.97   10.24
  -6  -5   3  384.32   11.24
  -6  -5   3  430.90   10.89
  -6  -5   3  408.77   11.46
  -6  -5   3  412.99   10.34
   6  -5  -3  394.67   10.30
  -6  -5   3  452.02   12.06
   6  -5  -2   42.67    2.35
  -6  -5   2   45.87    3.03
  -6  -5   2   43.78    2.91
  -6  -5   2   48.47    2.90
  -6  -5   2   45.44    2.59
  -6  -5   2   45.04    2.95
  -6  -5   2   44.95    2.42
  -6  -5   2   48.65    3.35
  -6  -5   1  255.72    7.56
  -6  -5   1  257.94    7.87
  -6  -5   1  255.25    7.94
  -6  -5   1  254.65    7.02
   6  -5  -1  266.58    7.42
  -6  -5   1  255.79    7.04
  -6  -5   1  267.18    8.40
  -6  -5   0  397.37   10.87
  -6  -5   0  383.38    9.88
  -6  -5   0  391.55   10.80
  -6  -5   0  390.76    9.78
  -6  -5   0  391.22   10.41
  -6  -5   0  389.47   11.19
  -6  -5   0  374.40   11.20
  -6  -5   0  363.54   10.12
  -6  -5  -1    2.11    1.14
  -6  -5  -1    1.94    0.79
   6  -5   1    2.73    1.27
  -6  -5  -1    3.23    1.14
  -6  -5  -1    2.48    0.92
  -6  -5  -1    2.85    0.92
  -6  -5  -1    0.90    1.11
  -6  -5  -1    0.63    0.70
  -6  -5  -1    2.47    0.67
  -6  -5  -2  101.37    4.57
  -6  -5  -2   94.79    3.87
   6  -5   2   87.85    4.30
  -6  -5  -2   88.65    4.47
  -6  -5  -2   83.06    3.74
  -6  -5  -2   95.29    3.90
  -6  -5  -2   84.08    3.40
  -6  -5  -2   98.33    3.79
  -6  -5  -2   92.39    4.38
   6  -5   3    5.49    1.37
  -6  -5  -3    5.70    1.14
  -6  -5  -3    5.02    1.03
  -6  -5  -3    5.03    1.41
  -6  -5  -3    4.79    0.88
  -6  -5  -3    5.01    1.08
  -6  -5  -3    4.92    1.37
  -6  -5  -3    5.18    1.30
  -6  -5  -4   31.17    2.26
  -6  -5  -4   29.42    2.14
  -6  -5  -4   28.51    2.56
  -6  -5  -4   28.21    2.17
  -6  -5  -4   27.32    2.72
  -6  -5  -4   26.18    1.81
  -6  -5  -5   56.30    3.47
  -6  -5  -5   65.74    3.30
  -6  -5  -5   63.25    3.18
  -6  -5  -6   74.01    3.33
  -6  -5  -6   63.45    3.46
  -6  -5  -7  120.23    4.26
  -6  -5  -7  115.85    4.42
  -6  -5  -8    3.27    0.73
  -6  -5  -9  136.19    3.75
  -6  -4  14    0.21    0.44
   6  -4 -13   12.59    1.15
  -6  -4  13   13.88    1.26
  -6  -4  13   10.95    1.21
  -6  -4  12    6.13    1.08
  -6  -4  11  103.27    4.46
  -6  -4  11  102.35    4.19
   6  -4 -11  106.00    4.22
  -6  -4  10   22.40    2.15
  -6  -4  10   21.42    2.11
  -6  -4  10   24.28    2.03
   6  -4 -10   23.89    2.01
   6  -4  -9   17.95    1.82
  -6  -4   9   20.69    2.07
  -6  -4   9   20.27    1.89
  -6  -4   9   15.90    1.88
   6  -4  -8  143.79    5.18
  -6  -4   8  137.37    5.37
  -6  -4   8  139.96    5.36
  -6  -4   8  135.49    5.32
  -6  -4   7    6.68    1.19
  -6  -4   7    7.37    1.37
  -6  -4   7    7.75    1.22
  -6  -4   7    6.19    1.22
  -6  -4   7    8.64    1.28
  -6  -4   7    6.73    1.29
  -6  -4   6  257.40    8.16
  -6  -4   6  260.06    8.19
  -6  -4   6  282.53    7.88
  -6  -4   6  260.80    7.53
  -6  -4   6  254.71    7.63
  -6  -4   5   64.09    2.99
  -6  -4   5   63.65    2.87
  -6  -4   5   60.62    3.00
  -6  -4   5   62.61    3.35
  -6  -4   5   66.15    3.28
  -6  -4   5   63.96    3.40
  -6  -4   5   67.66    3.54
  -6  -4   4  152.21    5.80
  -6  -4   4  158.50    5.56
  -6  -4   4  150.10    5.13
  -6  -4   4  158.19    5.52
   6  -4  -4  148.91    4.63
  -6  -4   4  150.32    4.76
  -6  -4   4  152.33    4.79
  -6  -4   3  195.44    5.60
  -6  -4   3  200.81    5.63
  -6  -4   3  202.99    6.56
   6  -4  -3  183.60    5.53
  -6  -4   3  201.32    6.96
  -6  -4   3  195.98    6.49
  -6  -4   3  193.05    5.97
  -6  -4   3  209.18    6.39
  -6  -4   3  203.65    6.65
  -6  -4   2   24.58    2.04
   6  -4  -2   27.15    1.68
  -6  -4   2   27.57    2.24
  -6  -4   2   27.78    2.11
  -6  -4   2   27.64    1.94
  -6  -4   2   24.94    2.14
  -6  -4   2   24.69    1.56
  -6  -4   2   25.34    2.35
  -6  -4   1  770.50   18.07
  -6  -4   1  773.77   18.60
  -6  -4   1  776.03   17.87
  -6  -4   1  739.06   17.13
   6  -4  -1  779.90   17.41
  -6  -4   1  765.23   18.35
  -6  -4   1  806.83   18.76
  -6  -4   1  756.08   17.13
  -6  -4   0  116.28    3.94
  -6  -4   0  118.53    5.36
  -6  -4   0  115.25    4.94
  -6  -4   0  116.05    3.99
  -6  -4   0  121.44    4.79
  -6  -4   0  118.73    4.88
  -6  -4   0  119.22    4.35
  -6  -4   0  116.12    4.06
  -6  -4   0  117.23    4.52
  -6  -4   0  112.87    3.82
  -6  -4  -1   34.43    2.22
  -6  -4  -1   33.80    2.69
  -6  -4  -1   28.78    1.81
  -6  -4  -1   33.40    2.07
  -6  -4  -1   33.95    2.04
  -6  -4  -1   30.64    2.00
  -6  -4  -1   34.96    2.55
  -6  -4  -1   32.60    1.87
  -6  -4  -1   30.89    1.94
  -6  -4  -1   31.15    2.47
  -6  -4  -1   29.76    2.28
  -6  -4  -2  206.77    6.90
  -6  -4  -2  197.11    7.09
  -6  -4  -2  198.31    6.03
  -6  -4  -2  215.40    6.42
  -6  -4  -2  207.08    5.96
  -6  -4  -2  219.28    6.51
  -6  -4  -2  206.78    6.18
   6  -4   2  199.38    6.81
  -6  -4  -2  211.76    6.50
  -6  -4  -3   48.17    2.86
  -6  -4  -3   42.59    3.13
  -6  -4  -3   46.42    2.48
  -6  -4  -3   48.54    2.73
  -6  -4  -3   41.30    2.56
  -6  -4  -3   47.54    2.57
   6  -4   3   50.32    2.99
  -6  -4  -3   46.16    2.62
  -6  -4  -4    4.01    0.96
  -6  -4  -4    3.88    1.08
  -6  -4  -4    3.38    1.32
  -6  -4  -4    3.65    1.06
  -6  -4  -4    5.38    1.10
  -6  -4  -4    2.81    0.85
  -6  -4  -5   25.83    2.04
  -6  -4  -5   28.84    2.21
  -6  -4  -5   27.08    2.76
  -6  -4  -5   30.15    2.11
  -6  -4  -6   18.99    1.77
  -6  -4  -6   16.99    1.74
  -6  -4  -6   17.90    1.64
  -6  -4  -7   24.98    2.23
  -6  -4  -7   26.52    1.96
  -6  -4  -8    2.09    0.90
  -6  -4  -9   14.81    1.42
  -6  -3  14   37.79    1.74
  -6  -3  13  101.54    3.65
  -6  -3  13  105.85    4.06
  -6  -3  13  100.03    3.64
   6  -3 -13   95.54    3.45
  -6  -3  12    7.73    1.26
  -6  -3  12    7.95    1.47
  -6  -3  11  173.93    5.96
  -6  -3  11  187.44    6.72
   6  -3 -11  178.56    5.91
  -6  -3  10  389.12   11.19
  -6  -3  10  373.20   10.30
  -6  -3  10  367.11   11.12
   6  -3 -10  376.16   10.18
  -6  -3   9   27.56    2.45
   6  -3  -9   25.44    2.04
  -6  -3   9   24.67    2.38
  -6  -3   8  342.20   10.01
  -6  -3   8  332.48    9.62
  -6  -3   8  345.94    9.62
   6  -3  -8  338.79    9.31
  -6  -3   8  334.42    9.93
  -6  -3   7  832.57   19.98
  -6  -3   7  829.53   19.40
  -6  -3   7  904.64   19.61
  -6  -3   7  820.28   20.06
  -6  -3   7  829.80   19.93
  -6  -3   7  830.65   19.94
  -6  -3   6   44.65    2.73
  -6  -3   6   49.34    2.75
  -6  -3   6   50.70    3.03
  -6  -3   6   49.15    2.69
  -6  -3   6   50.14    2.55
  -6  -3   6   49.42    2.92
  -6  -3   5  540.54   13.24
  -6  -3   5  540.49   13.63
  -6  -3   5  550.89   12.83
  -6  -3   5  564.13   13.31
  -6  -3   5  545.80   13.42
  -6  -3   4  915.41   19.83
  -6  -3   4  873.31   19.03
   6  -3  -4  873.12   18.88
  -6  -3   3  527.29   12.37
   6  -3  -3  524.77   11.81
  -6  -3   3  499.12   12.49
  -6  -3   2  113.33    4.09
   6  -3  -2  117.23    3.60
  -6  -3   1  577.40   14.11
  -6  -3   1  602.62   13.76
  -6  -3   1  615.68   14.53
  -6  -3   1  584.21   13.84
  -6  -3   0  629.39   15.57
  -6  -3   0  602.79   14.40
  -6  -3   0  626.60   14.48
  -6  -3   0  616.73   14.92
  -6  -3   0  659.47   15.61
  -6  -3   0  666.31   16.44
  -6  -3   0  649.64   14.64
  -6  -3   0  622.80   14.54
  -6  -3   0  646.30   15.05
  -6  -3  -1  184.78    5.96
  -6  -3  -1  204.06    5.90
  -6  -3  -1  199.13    5.83
  -6  -3  -1  193.47    6.26
  -6  -3  -1  196.60    5.85
  -6  -3  -1  182.99    5.47
  -6  -3  -1  200.18    7.11
  -6  -3  -1  190.18    5.70
  -6  -3  -1  192.41    5.65
  -6  -3  -1  184.36    6.25
  -6  -3  -2  117.90    4.60
  -6  -3  -2  126.64    4.44
  -6  -3  -2  111.96    4.78
  -6  -3  -2  118.18    4.37
   6  -3   2  117.60    4.59
  -6  -3  -2  114.18    4.18
  -6  -3  -2  126.32    4.59
  -6  -3  -2  122.55    4.31
  -6  -3  -3  131.11    4.74
  -6  -3  -3  136.59    4.90
  -6  -3  -3  124.93    5.45
  -6  -3  -3  133.55    4.91
  -6  -3  -3  134.88    4.76
  -6  -3  -3  124.33    4.78
  -6  -3  -3  131.95    4.77
  -6  -3  -4  151.73    5.39
  -6  -3  -4  146.31    5.20
  -6  -3  -4  150.40    5.34
  -6  -3  -4  132.90    6.07
  -6  -3  -4  147.62    5.32
  -6  -3  -5   15.44    1.75
  -6  -3  -5   16.79    1.68
  -6  -3  -5   15.71    1.64
  -6  -3  -5   16.16    1.74
  -6  -3  -5   14.35    2.08
  -6  -3  -6   50.63    2.94
  -6  -3  -6   50.87    2.87
  -6  -3  -7  112.00    4.28
  -6  -3  -8   45.21    2.33
  -6  -3  -8   44.56    2.31
  -6  -3  -8   47.49    2.50
  -6  -3  -9   16.08    1.43
  -6  -3  -9   19.13    1.37
  -6  -2  15  100.72    2.96
  -6  -2  14   11.73    1.08
  -6  -2  14   12.99    1.32
  -6  -2  13  239.73    6.67
  -6  -2  13  243.81    7.38
  -6  -2  12  114.43    4.41
  -6  -2  12  115.73    5.05
   6  -2 -11  133.64    4.79
  -6  -2  11  139.31    5.81
  -6  -2  11  135.27    5.81
   6  -2 -10   11.28    1.39
  -6  -2  10   12.64    1.90
  -6  -2  10   15.56    1.96
  -6  -2   9   11.94    1.73
  -6  -2   9    9.83    1.46
  -6  -2   9   14.79    1.96
   6  -2  -9   12.66    1.43
  -6  -2   8   35.72    2.68
  -6  -2   8   41.03    2.71
  -6  -2   8   39.28    2.73
   6  -2  -8   37.49    2.27
  -6  -2   7  145.69    5.25
  -6  -2   7  142.28    5.38
  -6  -2   7  139.33    5.38
  -6  -2   7  150.51    5.44
  -6  -2   6  536.84   13.98
  -6  -2   6  561.08   14.04
  -6  -2   6  573.48   14.04
  -6  -2   6  586.99   13.48
  -6  -2   5   34.32    2.15
  -6  -2   5   33.56    1.70
  -6  -2   5   35.30    1.99
  -6  -2   4  122.19    4.28
  -6  -2   4  117.53    3.92
   6  -2  -4  121.07    3.39
  -6  -2   3   81.16    3.25
   6  -2  -3   76.75    2.43
  -6  -2   3   78.42    3.15
   6  -2  -2  138.73    3.79
  -6  -2   2  142.38    4.72
  -6  -2   1 2136.41   43.98
  -6  -2   1 2086.51   43.56
  -6  -2   1 2074.07   44.71
  -6  -2   0  190.81    5.78
  -6  -2   0  187.87    5.48
  -6  -2   0  191.12    5.47
  -6  -2   0  191.16    5.52
  -6  -2   0  185.20    6.15
  -6  -2  -1  948.10   21.18
  -6  -2  -1  963.36   21.11
  -6  -2  -1  940.61   21.30
  -6  -2  -1  938.02   21.52
  -6  -2  -1  999.33   21.69
  -6  -2  -1  944.71   21.25
  -6  -2  -1  946.55   21.26
  -6  -2  -2  437.57   11.18
  -6  -2  -2  438.21   11.29
  -6  -2  -2  443.60   11.81
  -6  -2  -2  446.37   11.48
  -6  -2  -2  451.10   11.34
  -6  -2  -2  453.52   11.39
  -6  -2  -2  456.01   11.26
  -6  -2  -3   54.37    2.79
  -6  -2  -3   50.06    3.18
  -6  -2  -3   49.12    2.72
  -6  -2  -3   52.42    2.81
  -6  -2  -3   50.43    2.73
  -6  -2  -3   48.59    2.85
  -6  -2  -4  134.57    5.00
  -6  -2  -4  125.86    5.71
  -6  -2  -4  125.97    4.92
  -6  -2  -4  136.36    5.02
  -6  -2  -4  140.60    5.18
  -6  -2  -5  135.54    5.16
  -6  -2  -5  122.85    5.02
  -6  -2  -5  130.76    6.08
  -6  -2  -5  139.99    5.22
  -6  -2  -5  144.24    5.29
  -6  -2  -6   42.95    2.70
  -6  -2  -6   38.55    3.27
  -6  -2  -6   45.27    2.69
  -6  -2  -6   40.52    2.60
  -6  -2  -7  118.18    4.59
  -6  -2  -7  118.76    4.65
  -6  -2  -8   96.48    3.76
  -6  -2  -8   92.22    3.77
  -6  -2  -9   92.67    3.29
  -6  -2  -9   89.52    3.21
  -6  -2  -9   87.71    3.27
  -6  -2 -10   20.91    1.14
  -6  -1  15    4.54    0.62
  -6  -1  14  126.65    3.94
  -6  -1  14  122.45    4.44
  -6  -1  13    9.99    1.29
  -6  -1  12  120.68    4.40
  -6  -1  11   43.58    3.27
  -6  -1  10   20.74    2.29
   6  -1 -10   19.19    1.60
  -6  -1  10   19.69    1.89
  -6  -1   9   59.27    3.61
   6  -1  -9   59.26    2.81
  -6  -1   9   64.00    3.41
  -6  -1   8   31.73    2.54
  -6  -1   8   36.33    2.55
   6  -1  -8   30.39    1.94
  -6  -1   8   30.86    1.93
  -6  -1   7  682.62   16.26
  -6  -1   7  641.05   15.98
  -6  -1   7  651.20   14.80
  -6  -1   7  629.35   14.63
  -6  -1   6   43.94    2.07
  -6  -1   6   38.50    1.75
  -6  -1   5   40.24    2.03
  -6  -1   5   38.62    2.03
  -6  -1   5   36.75    1.53
  -6  -1   4  102.23    3.70
  -6  -1   4  100.22    2.76
  -6  -1   3  388.25    9.87
  -6  -1   3  385.83    8.44
  -6  -1   2  206.63    6.25
  -6  -1   1  173.86    4.36
  -6  -1   1  169.93    5.62
  -6  -1   0    5.44    0.96
  -6  -1   0    3.59    0.72
  -6  -1  -1   68.18    2.93
  -6  -1  -1   70.76    2.51
  -6  -1  -1   71.40    3.01
  -6  -1  -1   68.58    2.90
  -6  -1  -1   69.25    2.91
  -6  -1  -2  647.44   16.09
  -6  -1  -2  658.43   15.50
  -6  -1  -2  640.95   15.06
  -6  -1  -2  661.90   16.00
  -6  -1  -2  679.14   15.65
  -6  -1  -2  652.21   16.40
  -6  -1  -2  675.63   16.61
  -6  -1  -2  667.02   15.87
  -6  -1  -2  654.47   15.58
  -6  -1  -3  150.22    5.22
  -6  -1  -3  165.38    5.62
  -6  -1  -3  142.15    5.63
  -6  -1  -3  147.25    5.01
  -6  -1  -3  154.46    5.98
  -6  -1  -4  106.84    4.37
  -6  -1  -4  116.68    4.69
  -6  -1  -4  110.45    4.42
  -6  -1  -4  107.22    5.06
  -6  -1  -5  103.67    4.49
  -6  -1  -5  107.04    4.44
  -6  -1  -5   94.43    5.03
  -6  -1  -6   54.47    3.11
  -6  -1  -6   54.46    3.08
  -6  -1  -6   44.74    3.54
  -6  -1  -7   88.44    3.82
  -6  -1  -7   83.83    3.84
  -6  -1  -8   46.47    2.58
  -6  -1  -9   40.14    2.09
  -6  -1 -10    4.93    0.68
   6  -1  10    5.15    0.77
  -6   0  15   69.50    2.29
  -6   0  15   77.08    2.72
  -6   0  14   -0.07    0.83
  -6   0  14   -0.40    0.68
  -6   0  13  462.19   12.46
  -6   0  12  179.60    6.80
  -6   0  11   11.55    1.53
  -6   0  11   12.28    1.97
  -6   0  11   13.02    1.96
  -6   0  10  303.97    9.04
  -6   0  10  279.67    9.49
  -6   0  10  308.31    8.40
  -6   0  10  298.29    9.61
  -6   0  10  275.55    8.31
  -6   0   9   33.87    2.72
  -6   0   9   33.61    2.16
  -6   0   9   33.04    2.73
  -6   0   9   32.25    2.52
  -6   0   8  340.88   10.02
  -6   0   8  339.79    8.87
  -6   0   8  344.86   10.02
  -6   0   8  337.67    9.95
  -6   0   7   79.54    3.23
  -6   0   7   79.16    3.77
  -6   0   7   83.09    3.90
  -6   0   7   84.81    3.87
  -6   0   7   78.65    3.40
  -6   0   7   80.59    3.14
  -6   0   7   82.24    3.11
  -6   0   6   66.67    2.80
  -6   0   6   68.13    2.94
  -6   0   6   71.18    2.68
  -6   0   6   65.79    3.21
  -6   0   5  465.74   10.83
  -6   0   5  475.62   11.86
  -6   0   5  480.55   11.69
  -6   0   4  252.81    6.28
  -6   0   4  258.03    7.17
  -6   0   4  266.59    7.33
  -6   0   3 1275.95   27.21
  -6   0   3 1298.83   28.27
  -6   0   2  199.93    6.13
  -6   0   2  193.49    4.94
  -6   0   1  289.86    6.74
  -6   0   1  308.99    7.72
  -6   0   1  298.11    6.84
  -6   0   0   95.86    2.99
  -6   0   0   92.90    2.57
  -6   0   0   97.39    2.98
  -6   0  -1 1037.24   22.92
  -6   0  -1 1051.14   22.52
  -6   0  -1 1016.47   23.99
  -6   0  -1 1034.30   23.25
  -6   0  -1 1041.92   23.02
  -6   0  -1 1009.93   22.71
  -6   0  -1 1074.46   23.00
  -6   0  -1 1032.20   22.98
  -6   0  -2  384.46    9.94
  -6   0  -2  391.09   10.88
  -6   0  -2  388.52    9.78
  -6   0  -2  373.29   10.67
  -6   0  -2  388.67   10.03
  -6   0  -2  384.43   10.19
  -6   0  -2  383.38    9.94
  -6   0  -3   36.28    2.66
  -6   0  -3   37.95    2.34
  -6   0  -3   34.75    2.54
  -6   0  -3   39.14    2.38
  -6   0  -3   42.02    2.72
  -6   0  -3   38.05    2.34
  -6   0  -3   38.16    2.37
  -6   0  -3   38.98    2.53
  -6   0  -4  476.53   12.01
  -6   0  -4  451.02   12.06
  -6   0  -4  423.42   11.73
  -6   0  -4  452.35   12.81
  -6   0  -4  480.11   12.36
  -6   0  -4  454.09   11.97
  -6   0  -4  451.96   11.95
  -6   0  -5 1189.73   28.04
  -6   0  -5 1237.96   28.10
  -6   0  -5 1190.39   28.23
  -6   0  -5 1192.61   29.18
  -6   0  -5 1243.72   27.99
  -6   0  -5 1245.18   28.08
  -6   0  -6   48.08    2.95
  -6   0  -6   50.01    3.05
  -6   0  -6   52.39    3.01
  -6   0  -6   48.83    3.13
  -6   0  -6   44.83    3.45
  -6   0  -6   53.17    3.03
  -6   0  -7   77.25    3.67
  -6   0  -7   73.53    3.55
  -6   0  -7   75.60    3.59
  -6   0  -8  250.32    7.32
  -6   0  -8  256.38    7.44
  -6   0  -9   63.48    2.75
  -6   0  -9   62.46    2.71
  -6   0 -10    3.69    0.63
  -6   0 -10    3.51    0.62
   6   0  10    3.89    0.73
  -6   1  15    3.22    0.70
  -6   1  14  115.48    3.88
  -6   1  14  123.26    4.40
  -6   1  13    7.80    1.38
  -6   1  12  132.86    5.60
  -6   1  11   35.65    2.56
  -6   1  11   36.72    2.38
  -6   1  11   38.67    3.08
  -6   1  11   36.70    2.96
  -6   1  11   43.37    2.82
  -6   1  10   18.01    1.74
  -6   1  10   22.85    2.39
  -6   1  10   20.29    2.26
  -6   1  10   21.84    2.11
  -6   1   9   53.99    2.78
  -6   1   9   54.94    3.43
  -6   1   9   62.38    3.49
  -6   1   8   29.43    2.08
  -6   1   8   33.90    2.54
  -6   1   8   30.16    2.47
  -6   1   8   27.25    1.91
  -6   1   8   33.66    2.55
  -6   1   7  619.97   14.91
  -6   1   7  644.07   15.76
  -6   1   7  609.12   15.87
  -6   1   7  625.44   14.61
  -6   1   7  627.66   14.80
  -6   1   7  669.40   15.83
  -6   1   6   37.94    2.02
  -6   1   6   32.68    1.93
  -6   1   6   37.04    2.31
  -6   1   5   49.05    2.54
  -6   1   5   45.57    2.43
  -6   1   5   39.12    2.06
  -6   1   5   42.15    2.02
  -6   1   4   90.97    3.70
  -6   1   4   94.73    3.58
  -6   1   4   91.70    3.16
  -6   1   4   95.25    3.15
  -6   1   3  399.75   10.53
  -6   1   3  415.12    9.50
  -6   1   3  403.99    9.50
  -6   1   3  397.37   10.16
  -6   1   2  199.69    5.21
  -6   1   2  192.83    5.11
  -6   1   1  161.90    4.87
  -6   1   1  163.54    4.35
  -6   1   0    2.49    0.68
  -6   1   0    2.80    0.48
  -6   1   0    3.59    0.65
  -6   1   0    2.13    0.84
  -6   1  -1   64.07    2.86
  -6   1  -1   61.75    3.00
  -6   1  -1   61.73    2.73
  -6   1  -1   58.42    2.72
  -6   1  -1   64.71    2.13
  -6   1  -1   60.14    2.72
  -6   1  -1   62.51    2.67
  -6   1  -1   69.33    3.41
  -6   1  -1   62.09    2.57
  -6   1  -2  671.37   15.30
  -6   1  -2  658.75   15.23
  -6   1  -2  650.45   15.20
  -6   1  -2  654.32   16.12
  -6   1  -2  638.73   16.17
  -6   1  -2  638.29   15.23
  -6   1  -2  636.20   14.87
  -6   1  -2  631.72   15.54
  -6   1  -2  623.02   15.23
  -6   1  -2  638.24   15.21
  -6   1  -2  638.53   15.68
  -6   1  -2  602.39   15.18
  -6   1  -3  123.91    5.03
  -6   1  -3  136.62    5.22
  -6   1  -3  137.95    4.61
  -6   1  -3  130.89    4.79
  -6   1  -3  143.46    4.92
  -6   1  -3  140.47    4.92
  -6   1  -3  130.75    5.26
  -6   1  -3  137.37    5.44
  -6   1  -3  137.35    4.98
  -6   1  -3  133.64    4.92
  -6   1  -4   89.34    4.50
  -6   1  -4  107.82    4.58
  -6   1  -4   96.19    4.15
  -6   1  -4   96.27    4.20
  -6   1  -4  104.22    4.24
  -6   1  -4  104.36    4.25
  -6   1  -4  101.42    4.69
  -6   1  -4  102.52    4.43
  -6   1  -5   86.88    4.61
  -6   1  -5   92.50    4.31
  -6   1  -5  107.44    4.58
  -6   1  -5  100.17    4.25
  -6   1  -5   95.15    4.46
  -6   1  -5   98.59    4.26
  -6   1  -5  100.59    4.31
  -6   1  -6   45.82    2.76
  -6   1  -6   35.85    2.69
  -6   1  -6   39.97    2.88
  -6   1  -6   35.49    3.00
  -6   1  -6   38.51    2.66
  -6   1  -6   41.37    2.81
  -6   1  -6   39.98    2.63
  -6   1  -7   90.64    3.91
  -6   1  -7   85.68    3.98
  -6   1  -7   89.28    3.95
  -6   1  -8   43.58    2.43
  -6   1  -8   50.16    2.67
  -6   1  -8   48.07    2.61
  -6   1  -8   45.80    2.56
  -6   1  -9   43.90    2.23
  -6   1  -9   46.95    2.26
  -6   1 -10    3.52    0.59
   6   1  10    3.17    0.66
  -6   1 -10    3.25    0.59
  -6   2  14   10.06    1.25
  -6   2  14   12.11    1.02
  -6   2  13  237.58    6.92
  -6   2  13  243.33    7.55
  -6   2  12  109.68    4.25
  -6   2  12  114.12    4.59
  -6   2  12  106.53    4.88
  -6   2  11  136.72    5.84
  -6   2  11  149.10    5.71
  -6   2  11  136.53    5.47
  -6   2  11  131.83    5.78
  -6   2  11  141.90    5.10
  -6   2  10    9.79    1.67
  -6   2  10    7.55    1.40
  -6   2  10   10.38    1.47
  -6   2  10   10.40    1.70
  -6   2  10    9.25    1.70
  -6   2   9   28.28    2.50
  -6   2   9   26.23    2.44
  -6   2   9   26.69    2.23
  -6   2   9   26.19    1.97
  -6   2   9   28.44    2.43
  -6   2   8   46.97    3.02
  -6   2   8   54.00    3.28
  -6   2   8   50.80    3.09
  -6   2   8   52.21    2.68
  -6   2   8   49.93    2.86
  -6   2   7  160.22    5.66
  -6   2   7  156.35    5.68
  -6   2   7  163.60    5.18
  -6   2   7  154.09    5.01
  -6   2   7  158.36    5.34
  -6   2   6  598.32   14.10
  -6   2   6  569.96   13.34
  -6   2   6  557.85   13.28
  -6   2   6  548.49   13.65
  -6   2   6  553.84   14.35
  -6   2   6  546.14   13.93
  -6   2   6  559.67   13.46
  -6   2   5   18.15    1.56
  -6   2   5   16.10    1.37
  -6   2   5   18.04    1.42
  -6   2   5   19.32    1.42
  -6   2   4  132.65    4.53
  -6   2   4  136.47    4.27
  -6   2   4  138.88    4.27
  -6   2   3  103.61    3.77
  -6   2   3  102.67    3.41
  -6   2   3   96.02    3.30
  -6   2   2  139.32    4.09
  -6   2   2  132.55    3.95
  -6   2   1 2118.03   43.40
  -6   2   1 1967.83   43.51
  -6   2   1 2086.45   43.09
  -6   2   1 2088.12   43.54
  -6   2   1 2139.12   44.71
  -6   2   0  202.00    6.19
  -6   2   0  211.81    5.99
  -6   2   0  216.29    5.66
  -6   2   0  213.31    6.19
  -6   2   0  223.43    6.09
  -6   2   0  213.85    6.90
  -6   2  -1 1014.17   22.66
  -6   2  -1  991.98   22.02
  -6   2  -1  996.24   22.20
  -6   2  -1  988.25   22.13
  -6   2  -1  964.19   22.40
  -6   2  -1 1031.20   23.22
  -6   2  -1  970.77   21.99
  -6   2  -2  417.26   11.68
  -6   2  -2  435.63   11.13
  -6   2  -2  431.90   11.48
  -6   2  -2  411.64   10.87
  -6   2  -2  408.33   10.95
  -6   2  -2  440.79   11.00
  -6   2  -2  436.44   11.05
  -6   2  -2  441.17   10.93
  -6   2  -2  431.93   10.93
  -6   2  -2  431.30   10.90
  -6   2  -3   58.42    2.95
  -6   2  -3   57.95    2.92
  -6   2  -3   62.52    3.12
  -6   2  -3   63.49    3.13
  -6   2  -3   53.28    3.25
  -6   2  -3   56.42    3.19
  -6   2  -3   55.92    3.11
  -6   2  -3   59.24    3.08
  -6   2  -3   56.07    3.29
  -6   2  -3   61.10    3.20
  -6   2  -3   58.89    2.95
  -6   2  -4  118.90    4.58
  -6   2  -4  117.05    4.51
  -6   2  -4  109.83    4.92
  -6   2  -4  111.22    4.68
  -6   2  -4  118.47    4.64
  -6   2  -4  112.16    4.48
  -6   2  -4  110.15    4.86
  -6   2  -4  112.78    4.81
  -6   2  -4  125.03    4.74
  -6   2  -5  139.57    5.90
  -6   2  -5  142.50    5.57
  -6   2  -5  141.59    5.33
  -6   2  -5  149.09    5.73
  -6   2  -5  143.81    5.33
  -6   2  -5  147.98    5.15
  -6   2  -5  137.62    5.73
  -6   2  -5  144.60    5.36
  -6   2  -6   47.03    3.09
  -6   2  -6   46.70    2.88
  -6   2  -6   46.07    3.15
  -6   2  -6   46.48    2.76
  -6   2  -6   49.26    2.90
  -6   2  -6   41.78    2.63
  -6   2  -6   46.29    2.99
  -6   2  -7  106.53    4.32
  -6   2  -7  106.64    4.71
  -6   2  -7  109.99    4.59
  -6   2  -7  116.96    4.53
  -6   2  -8   95.19    3.86
  -6   2  -8   97.64    3.76
  -6   2  -8   89.81    3.69
  -6   2  -9   95.81    3.38
  -6   2  -9   97.47    3.40
  -6   2 -10   17.91    1.01
   6   2  10   20.71    1.18
  -6   3  14   33.77    1.88
  -6   3  13   98.92    4.02
  -6   3  13   94.96    3.37
  -6   3  12    5.50    1.08
  -6   3  12    4.86    1.13
  -6   3  12    6.98    1.28
  -6   3  12    6.24    1.37
  -6   3  11  194.72    6.21
  -6   3  11  183.28    6.22
  -6   3  11  175.11    6.66
  -6   3  11  184.20    6.70
  -6   3  10  382.92   11.12
  -6   3  10  371.14   10.84
  -6   3  10  376.51   10.26
  -6   3  10  366.17   10.42
  -6   3  10  397.44   11.32
  -6   3  10  354.61   10.86
  -6   3   9   18.98    2.01
  -6   3   9   19.20    1.97
  -6   3   9   19.84    1.84
  -6   3   9   21.26    2.15
  -6   3   9   22.84    2.29
  -6   3   9   21.58    1.98
  -6   3   8  326.79    9.43
  -6   3   8  337.16    9.17
  -6   3   8  317.06    9.48
  -6   3   8  331.22    9.66
  -6   3   8  307.23    9.13
  -6   3   7  804.35   19.10
  -6   3   7  849.12   19.29
  -6   3   7  812.12   19.40
  -6   3   7  835.01   19.04
  -6   3   7  787.20   18.55
  -6   3   7  806.86   19.95
  -6   3   7  825.05   19.47
  -6   3   6   54.78    2.61
  -6   3   6   54.28    2.95
  -6   3   6   54.70    3.14
  -6   3   6   56.04    2.89
  -6   3   6   57.85    2.83
  -6   3   6   57.42    2.87
  -6   3   6   55.70    2.73
  -6   3   5  542.70   12.73
  -6   3   5  533.28   12.96
  -6   3   5  530.11   12.63
  -6   3   5  527.23   13.00
  -6   3   5  505.79   13.45
  -6   3   5  533.66   12.75
  -6   3   5  528.16   12.87
  -6   3   4  999.60   21.85
  -6   3   4  949.15   21.62
  -6   3   4  964.64   21.85
  -6   3   4 1016.19   22.02
  -6   3   3  518.92   12.18
  -6   3   3  499.61   12.02
  -6   3   2  133.74    4.25
  -6   3   2  134.42    4.37
  -6   3   2  142.19    4.59
  -6   3   2  134.45    5.04
  -6   3   1  512.86   12.17
  -6   3   1  515.27   13.25
  -6   3   1  510.49   12.09
  -6   3   1  514.75   12.24
  -6   3   1  516.21   12.47
  -6   3   0  609.66   14.08
  -6   3   0  599.63   14.64
  -6   3   0  588.43   14.26
  -6   3   0  596.90   14.40
  -6   3   0  620.04   15.29
  -6   3  -1  192.97    6.06
  -6   3  -1  195.74    6.60
  -6   3  -1  186.37    5.90
  -6   3  -1  194.87    5.78
  -6   3  -1  190.68    5.73
  -6   3  -1  188.16    6.17
  -6   3  -1  186.29    5.64
  -6   3  -2   95.02    4.26
  -6   3  -2   91.84    3.97
  -6   3  -2   85.95    3.39
  -6   3  -2   83.23    3.65
  -6   3  -2   88.37    3.56
  -6   3  -2   92.17    3.90
  -6   3  -2   89.55    3.55
  -6   3  -2   89.00    3.97
  -6   3  -3  123.70    4.97
  -6   3  -3  132.70    5.25
  -6   3  -3  128.11    5.07
  -6   3  -3  125.69    4.58
  -6   3  -3  128.48    4.90
  -6   3  -3  132.77    4.88
  -6   3  -3  122.04    4.82
  -6   3  -3  126.47    4.60
  -6   3  -3  121.42    4.41
  -6   3  -4  154.01    5.74
  -6   3  -4  143.72    5.64
  -6   3  -4  153.71    5.87
  -6   3  -4  143.43    5.21
  -6   3  -4  152.56    5.51
  -6   3  -4  146.15    5.34
  -6   3  -4  149.35    5.72
  -6   3  -4  142.06    5.16
  -6   3  -4  141.52    5.60
  -6   3  -5   19.32    2.03
  -6   3  -5   21.93    1.88
  -6   3  -5   18.48    2.00
  -6   3  -5   17.01    1.74
  -6   3  -5   20.93    1.92
  -6   3  -5   23.77    1.99
  -6   3  -6   70.27    3.79
  -6   3  -6   70.41    3.39
  -6   3  -6   68.90    3.31
  -6   3  -6   73.28    3.49
  -6   3  -7  122.30    4.52
  -6   3  -7  124.52    4.94
  -6   3  -7  123.74    5.08
  -6   3  -7  125.70    4.64
  -6   3  -8   41.01    2.25
  -6   3  -8   41.62    2.21
  -6   3  -8   47.24    2.57
  -6   3  -9   26.18    1.47
  -6   3  -9   25.66    1.46
   6   4 -14    0.61    0.63
  -6   4  13   12.94    1.29
  -6   4  12    4.80    1.13
  -6   4  12    4.85    1.16
  -6   4  11  106.50    4.78
  -6   4  11  101.67    4.47
  -6   4  11  100.79    4.16
  -6   4  11   97.50    3.88
  -6   4  10   20.10    2.05
  -6   4  10   21.68    2.24
  -6   4  10   20.24    2.07
  -6   4  10   22.13    1.96
  -6   4  10   20.65    1.83
  -6   4   9   20.73    1.90
  -6   4   9   19.93    1.99
  -6   4   9   21.09    2.11
  -6   4   9   19.88    2.03
  -6   4   8  136.41    5.15
  -6   4   8  138.89    5.03
  -6   4   8  133.18    5.19
  -6   4   8  128.81    5.63
  -6   4   8  128.60    5.17
  -6   4   8  133.35    5.30
  -6   4   7    3.72    1.15
  -6   4   7    4.52    1.18
  -6   4   7    5.71    1.13
  -6   4   7    6.37    1.23
  -6   4   7    4.88    1.06
  -6   4   7    5.11    1.14
  -6   4   7    3.88    0.93
  -6   4   6  260.32    7.64
  -6   4   6  262.34    8.38
  -6   4   6  283.42    8.04
  -6   4   6  275.09    7.81
  -6   4   6  266.01    7.81
  -6   4   6  266.40    7.76
  -6   4   6  265.62    7.40
  -6   4   6  278.13    7.90
  -6   4   5   72.83    3.17
  -6   4   5   66.95    3.45
  -6   4   5   71.48    3.15
  -6   4   5   67.98    3.13
  -6   4   5   65.10    2.92
  -6   4   5   67.03    3.11
  -6   4   4  143.32    4.79
  -6   4   4  155.06    5.03
  -6   4   4  134.81    4.75
  -6   4   4  152.59    5.35
  -6   4   4  153.60    5.00
  -6   4   4  142.20    4.79
  -6   4   3  212.19    6.41
  -6   4   3  214.51    6.24
  -6   4   3  214.24    6.24
  -6   4   3  217.16    6.36
  -6   4   2   29.52    2.09
  -6   4   2   29.81    1.90
  -6   4   2   27.24    1.93
  -6   4   2   28.69    1.91
  -6   4   2   31.14    2.30
  -6   4   1  761.86   17.93
  -6   4   1  802.20   19.21
  -6   4   1  826.41   18.26
  -6   4   1  786.27   18.61
  -6   4   0  122.04    4.74
  -6   4   0  131.75    4.78
  -6   4   0  137.11    5.29
  -6   4   0  126.04    4.18
  -6   4   0  129.93    4.80
  -6   4   0  129.00    4.23
  -6   4   0  126.67    4.29
  -6   4  -1   30.14    2.24
  -6   4  -1   30.23    2.20
  -6   4  -1   32.26    2.26
  -6   4  -1   25.22    1.74
  -6   4  -1   27.48    1.97
  -6   4  -1   29.27    1.86
  -6   4  -1   29.08    1.87
  -6   4  -1   29.37    1.94
  -6   4  -1   31.89    2.41
  -6   4  -2  220.79    7.10
  -6   4  -2  216.16    6.73
  -6   4  -2  218.83    6.45
  -6   4  -2  219.08    6.51
  -6   4  -2  229.37    6.61
  -6   4  -2  214.44    7.10
  -6   4  -2  224.56    7.38
  -6   4  -3   59.54    3.27
  -6   4  -3   53.75    3.12
  -6   4  -3   56.14    2.82
  -6   4  -3   57.23    2.90
  -6   4  -3   52.64    2.93
  -6   4  -3   56.97    3.30
  -6   4  -3   60.07    3.37
  -6   4  -3   56.51    2.81
  -6   4  -4    4.10    1.17
  -6   4  -4    2.26    0.85
  -6   4  -4    2.28    0.87
  -6   4  -4    2.86    1.08
  -6   4  -4    3.27    0.87
  -6   4  -4    2.92    0.98
  -6   4  -5   30.79    2.58
  -6   4  -5   30.59    2.37
  -6   4  -5   33.87    2.20
  -6   4  -5   30.92    2.23
  -6   4  -5   33.34    2.56
  -6   4  -6   14.00    1.58
  -6   4  -6   14.70    1.75
  -6   4  -6   15.05    1.54
  -6   4  -6   14.05    1.46
  -6   4  -7   23.30    2.06
  -6   4  -7   21.28    1.60
  -6   4  -7   21.21    1.68
  -6   4  -8    2.84    0.91
  -6   4  -8    3.49    0.91
  -6   4  -8    3.24    0.73
  -6   4  -8    4.00    0.71
  -6   4  -9   17.60    1.23
   6   4   9   15.20    0.98
   6   5 -13   38.40    2.23
  -6   5  12   16.49    1.68
  -6   5  11   78.47    4.01
  -6   5  10  183.89    6.16
  -6   5   9   74.08    4.20
  -6   5   9   78.27    4.01
  -6   5   8  276.55    9.07
  -6   5   8  271.44    8.28
  -6   5   8  256.98    7.57
  -6   5   8  275.05    8.57
  -6   5   7 1066.00   24.01
  -6   5   7  992.01   22.96
  -6   5   7 1050.99   24.86
  -6   5   7 1057.43   23.33
  -6   5   6  123.11    4.79
  -6   5   6  125.69    4.37
  -6   5   6  131.27    4.54
  -6   5   6  127.12    4.89
  -6   5   6  125.15    5.26
  -6   5   6  124.89    4.86
  -6   5   5  785.51   18.76
  -6   5   5  816.62   18.73
  -6   5   5  787.44   18.19
  -6   5   5  788.15   19.30
  -6   5   5  798.56   18.23
  -6   5   4  658.96   16.25
  -6   5   4  657.69   15.42
  -6   5   4  682.67   15.91
  -6   5   4  643.94   15.82
  -6   5   3  398.19   10.47
  -6   5   3  396.43   10.68
  -6   5   3  403.91   10.48
  -6   5   3  418.90   10.75
  -6   5   2   40.72    2.18
  -6   5   2   44.01    2.45
  -6   5   2   42.24    2.53
  -6   5   2   42.05    2.69
  -6   5   2   39.59    2.75
  -6   5   1  243.31    7.41
  -6   5   1  240.93    6.87
  -6   5   1  250.05    7.73
  -6   5   1  236.86    7.87
  -6   5   0  391.49   10.26
  -6   5   0  402.07   11.14
  -6   5   0  402.90   10.76
  -6   5   0  401.27   11.36
  -6   5  -1    3.30    0.93
  -6   5  -1    3.18    1.13
  -6   5  -1    3.90    1.04
  -6   5  -1    2.86    1.01
  -6   5  -2  120.84    5.09
  -6   5  -2  122.34    5.24
  -6   5  -2  127.67    4.67
  -6   5  -2  132.05    4.76
  -6   5  -2  132.68    5.03
  -6   5  -2  132.20    5.24
  -6   5  -3   13.38    1.74
  -6   5  -3   12.68    1.78
  -6   5  -3   12.81    1.48
  -6   5  -3   11.94    1.43
  -6   5  -3   14.02    1.61
  -6   5  -3   10.71    1.58
  -6   5  -4   35.43    2.34
  -6   5  -4   37.41    2.40
  -6   5  -4   38.28    2.83
  -6   5  -4   39.36    2.72
  -6   5  -5   59.63    3.27
  -6   5  -5   52.78    2.81
  -6   5  -5   57.29    3.39
  -6   5  -6   90.53    3.92
  -6   5  -6   88.81    3.55
  -6   5  -6   88.47    4.17
  -6   5  -7  138.20    4.91
  -6   5  -7  126.73    4.11
  -6   5  -7  134.70    5.01
  -6   5  -8    1.96    0.77
  -6   5  -9  143.77    3.98
  -6   6  13   30.97    1.47
   6   6 -13   24.79    1.52
  -6   6  12  113.76    4.23
   6   6 -12  106.58    4.10
   6   6 -11    3.66    1.13
  -6   6  10   15.05    1.61
  -6   6   9  176.32    6.78
  -6   6   8   58.81    3.65
  -6   6   7    5.40    1.20
  -6   6   7    5.31    1.39
  -6   6   6  491.26   13.71
  -6   6   6  500.24   13.10
  -6   6   6  519.95   13.39
  -6   6   6  514.95   13.39
  -6   6   6  505.26   13.33
  -6   6   5  238.29    7.80
  -6   6   5  241.03    7.57
  -6   6   5  231.55    6.78
  -6   6   5  235.19    7.36
  -6   6   5  247.89    7.62
  -6   6   4  120.10    4.86
  -6   6   4  127.93    4.86
  -6   6   4  112.09    4.63
  -6   6   4  125.96    4.69
  -6   6   4  114.56    4.61
  -6   6   3  500.88   12.83
  -6   6   3  483.02   12.70
  -6   6   3  497.89   12.73
  -6   6   2  305.40    8.52
  -6   6   2  309.41    8.99
  -6   6   2  325.18    9.83
  -6   6   2  317.75    9.03
  -6   6   2  307.57    8.89
  -6   6   2  328.30    9.72
  -6   6   1   87.65    3.98
  -6   6   1   79.12    3.48
  -6   6   1   85.86    4.26
  -6   6   1   91.21    4.40
  -6   6   0    5.82    1.34
  -6   6   0    4.29    1.04
  -6   6   0    5.30    1.22
  -6   6   0    7.18    1.22
  -6   6   0    6.00    1.34
  -6   6  -1  144.87    5.92
  -6   6  -1  135.16    5.58
  -6   6  -1  158.62    5.79
  -6   6  -1  140.20    5.17
  -6   6  -1  143.13    5.26
  -6   6  -2   60.38    3.18
  -6   6  -2   62.22    3.12
  -6   6  -2   61.27    3.22
  -6   6  -2   67.21    3.83
  -6   6  -3   33.14    2.67
  -6   6  -3   35.12    2.79
  -6   6  -3   32.93    2.27
  -6   6  -4  123.21    4.72
  -6   6  -4  118.77    5.22
  -6   6  -5   19.82    1.98
  -6   6  -5   20.30    2.00
  -6   6  -5   17.86    1.81
  -6   6  -6   14.79    1.68
  -6   6  -6   15.65    1.59
  -6   6  -7   14.84    1.44
  -6   6  -7   17.51    1.60
  -6   6  -7   18.25    1.45
  -6   6  -8    5.76    0.86
  -6   6  -8    6.17    0.88
  -6   7  12   10.26    1.15
   6   7 -11   18.65    1.58
   6   7 -10   30.43    2.24
  -6   7  10   35.26    2.55
  -6   7   9  256.22    7.76
  -6   7   9  255.40    8.38
  -6   7   8   33.77    2.46
  -6   7   8   31.36    2.64
  -6   7   7  452.32   12.81
  -6   7   7  457.92   12.40
  -6   7   6  172.91    6.50
  -6   7   6  177.19    6.36
  -6   7   6  183.07    6.25
  -6   7   6  172.55    6.35
  -6   7   5   85.34    4.13
  -6   7   5   83.64    3.97
  -6   7   5   84.73    3.95
  -6   7   5   89.65    4.16
  -6   7   4  138.38    5.27
  -6   7   4  129.64    4.55
  -6   7   4  130.07    5.12
  -6   7   4  139.83    5.30
  -6   7   4  138.35    5.05
  -6   7   4  133.33    5.30
  -6   7   3   83.87    3.89
  -6   7   3   89.25    4.12
  -6   7   3   89.45    4.10
  -6   7   3   87.53    3.90
  -6   7   2   71.28    3.53
  -6   7   2   68.46    3.26
  -6   7   2   71.60    3.58
  -6   7   2   65.81    3.79
  -6   7   2   61.83    3.35
  -6   7   1   80.68    4.30
  -6   7   1   79.09    3.87
  -6   7   1   77.62    4.09
  -6   7   1   81.98    3.86
  -6   7   1   74.70    3.51
  -6   7   1   78.14    3.64
  -6   7   0  110.53    4.44
  -6   7   0  115.59    5.10
  -6   7   0  111.68    4.80
  -6   7   0  117.43    4.54
  -6   7   0  114.74    5.25
  -6   7  -1  240.89    7.84
  -6   7  -1  236.04    8.24
  -6   7  -1  235.36    7.41
  -6   7  -2  202.03    7.04
  -6   7  -2  204.22    7.45
  -6   7  -2  202.48    6.56
  -6   7  -3  129.77    5.28
  -6   7  -3  137.70    5.71
  -6   7  -3  130.04    4.90
  -6   7  -4   15.83    1.87
  -6   7  -4   15.37    1.58
  -6   7  -5   12.22    1.53
  -6   7  -6   46.74    2.61
  -6   7  -6   49.37    2.53
  -6   7  -6   45.30    2.41
  -6   7  -7   92.22    3.39
  -6   7  -7   90.43    3.25
  -6   7  -7   89.91    3.11
  -6   8  11   13.72    1.33
  -6   8  10  222.63    6.87
  -6   8   9  313.70    9.24
  -6   8   8   62.08    3.18
  -6   8   8   59.94    3.41
  -6   8   7   82.70    3.88
  -6   8   7   86.01    4.18
  -6   8   6  213.21    7.07
  -6   8   6  196.84    6.82
  -6   8   6  207.15    7.08
  -6   8   5  333.92    9.69
  -6   8   5  314.56    9.43
  -6   8   4   80.65    3.98
  -6   8   4   80.96    3.86
  -6   8   3   65.11    3.43
  -6   8   3   65.41    3.29
  -6   8   3   65.79    3.89
  -6   8   3   62.53    3.46
  -6   8   3   64.28    3.39
  -6   8   3   68.40    3.32
  -6   8   2  504.65   12.97
  -6   8   2  482.70   13.02
  -6   8   2  514.73   12.89
  -6   8   2  499.54   13.21
  -6   8   2  477.90   13.65
  -6   8   1  160.83    5.89
  -6   8   1  167.07    5.77
  -6   8   0   53.46    3.52
  -6   8   0   48.04    2.99
  -6   8   0   51.74    2.94
  -6   8  -1  388.75   11.44
  -6   8  -1  371.42   10.43
  -6   8  -1  383.48   10.75
  -6   8  -2  245.00    7.77
  -6   8  -2  237.21    7.26
  -6   8  -2  243.65    8.22
  -6   8  -3   89.33    3.98
  -6   8  -3   85.54    4.24
  -6   8  -3   84.09    3.67
  -6   8  -4   53.81    2.70
  -6   8  -4   50.93    2.80
  -6   8  -4   54.02    3.06
  -6   8  -4   49.38    2.57
  -6   8  -5   36.02    2.06
  -6   8  -5   36.65    2.31
  -6   8  -6   11.07    1.07
  -6   8  -6   11.79    1.20
  -6   8  -7    3.75    0.61
  -6   9  10   21.88    1.54
  -6   9   9   42.49    2.38
  -6   9   8   24.66    1.83
  -6   9   8   19.41    1.77
  -6   9   7   24.72    1.97
  -6   9   7   28.36    2.11
  -6   9   6   36.25    2.44
  -6   9   6   30.03    2.24
  -6   9   6   38.05    2.55
  -6   9   5   16.82    1.60
  -6   9   5   15.15    1.78
  -6   9   5   13.32    1.62
  -6   9   4   22.75    2.09
  -6   9   4   20.80    1.78
  -6   9   3   62.52    3.38
  -6   9   3   64.28    3.17
  -6   9   2  184.40    6.39
  -6   9   2  187.00    6.06
  -6   9   2  187.60    6.14
  -6   9   1   23.71    2.07
  -6   9   1   25.55    1.99
  -6   9   1   23.49    1.95
  -6   9   0   28.54    2.10
  -6   9   0   24.13    2.01
  -6   9  -1  138.61    5.16
  -6   9  -1  145.74    5.05
  -6   9  -1  141.03    5.11
  -6   9  -1  145.51    5.77
  -6   9  -2   46.00    2.66
  -6   9  -2   47.82    2.55
  -6   9  -2   53.60    3.17
  -6   9  -3   13.35    1.42
  -6   9  -3   13.24    1.56
  -6   9  -3   11.83    1.28
  -6   9  -4   50.43    2.44
  -6   9  -4   50.97    2.63
  -6   9  -4   47.34    2.08
  -6   9  -4   48.55    2.28
  -6   9  -4   47.05    2.24
  -6   9  -5   10.76    0.89
  -6   9  -5   10.59    1.03
  -6   9  -5    9.87    1.09
  -6   9  -6   47.48    1.87
  -6  10   9   54.78    1.91
  -6  10   8   12.91    1.03
  -6  10   8   10.88    1.02
  -6  10   7    9.19    1.11
  -6  10   7    8.67    1.00
  -6  10   7    6.71    0.90
  -6  10   6   95.44    3.72
  -6  10   6   97.07    3.54
  -6  10   5   36.23    2.29
  -6  10   5   34.37    2.22
  -6  10   5   35.43    2.05
  -6  10   4   24.63    1.93
  -6  10   4   27.68    2.06
  -6  10   4   23.54    1.75
  -6  10   3   81.98    3.42
  -6  10   3   82.56    3.64
  -6  10   2  179.73    5.62
  -6  10   2  164.84    5.64
  -6  10   1   73.71    3.09
  -6  10   1   79.73    3.36
  -6  10   0   33.39    2.00
  -6  10   0   33.23    2.10
  -6  10   0   37.56    2.15
  -6  10  -1  484.15   11.97
  -6  10  -1  510.45   12.07
  -6  10  -2   86.94    3.26
  -6  10  -2   89.86    3.27
  -6  10  -3   38.37    1.87
  -6  10  -3   36.55    1.79
  -6  10  -4  160.50    4.38
  -6  10  -4  167.89    4.69
  -6  11   7   47.72    1.76
  -6  11   6   55.04    2.12
  -6  11   6   55.50    2.22
  -6  11   5   82.27    2.92
  -6  11   5   85.53    3.07
  -6  11   4   43.19    2.16
  -6  11   4   41.41    1.98
  -6  11   4   39.28    2.05
  -6  11   3   15.47    1.26
  -6  11   3   17.15    1.45
  -6  11   2   23.17    1.53
  -6  11   2   19.86    1.55
  -6  11   1   34.06    1.79
  -6  11   0    0.63    0.52
  -6  11  -1   12.61    1.00
  -6  11  -2    9.18    0.77
  -7 -11   6    8.64    0.80
  -7 -11   4   36.16    1.78
  -7 -11   3   35.34    1.72
  -7 -11   3   34.40    1.62
   7 -11  -2   16.81    1.32
  -7 -11   2   14.82    1.17
   7 -11  -1  115.70    3.67
  -7 -11   1  109.21    3.53
  -7 -11   0   37.60    1.75
  -7 -10   7    6.56    0.98
  -7 -10   6    2.67    0.86
  -7 -10   5   25.92    1.57
  -7 -10   4   63.82    2.84
   7 -10  -4   69.91    3.19
  -7 -10   4   67.51    3.19
  -7 -10   3   25.45    1.90
   7 -10  -3   27.45    2.08
  -7 -10   3   27.45    2.01
  -7 -10   2   23.36    1.78
  -7 -10   2   24.60    1.93
  -7 -10   1    6.55    1.17
  -7 -10   1    7.28    1.23
  -7 -10   0   14.91    1.50
  -7 -10   0   13.13    1.50
  -7 -10  -1    5.50    1.02
  -7 -10  -1    5.60    1.04
   7 -10   1    5.44    1.16
  -7 -10  -2   28.88    1.70
   7 -10   2   26.13    1.69
   7 -10   3   54.23    2.01
  -7 -10  -3   53.48    2.04
   7  -9  -9    6.39    0.89
   7  -9  -8   51.75    2.40
  -7  -9   8   46.84    2.37
   7  -9  -7   51.15    2.53
  -7  -9   7   43.67    2.56
  -7  -9   6   42.24    2.67
   7  -9  -6   43.40    2.40
  -7  -9   6   36.42    2.07
   7  -9  -5  147.12    5.00
   7  -9  -5  146.39    5.48
  -7  -9   5  136.43    4.90
  -7  -9   4   27.42    2.17
  -7  -9   4   31.68    2.51
   7  -9  -4   29.86    2.49
  -7  -9   3    1.10    1.03
  -7  -9   3    3.39    1.27
   7  -9  -3    2.29    1.29
  -7  -9   3    1.70    1.08
  -7  -9   2   23.54    2.16
  -7  -9   2   20.71    1.98
  -7  -9   2   23.45    2.18
  -7  -9   1   14.71    1.81
  -7  -9   1   12.98    1.76
  -7  -9   0   92.72    4.21
  -7  -9  -1   98.70    4.29
  -7  -9  -1  100.56    4.25
  -7  -9  -2   43.17    2.48
   7  -9   2   49.10    2.72
  -7  -9  -2   45.18    2.66
   7  -9   3  219.33    6.22
  -7  -9  -3  209.67    6.39
   7  -9   4   80.57    2.75
  -7  -9  -4   87.80    3.18
  -7  -8  11    4.27    0.68
  -7  -8  11    4.40    0.69
   7  -8 -10    6.75    0.99
  -7  -8  10    6.48    0.97
  -7  -8  10    5.68    0.91
  -7  -8   9   61.83    2.77
  -7  -8   9   56.77    2.80
  -7  -8   9   60.04    2.75
  -7  -8   8   12.38    1.53
  -7  -8   8    7.66    1.27
  -7  -8   8   10.79    1.36
  -7  -8   7   78.98    3.56
  -7  -8   7   84.11    3.63
  -7  -8   7   77.81    3.84
   7  -8  -7   83.45    3.94
  -7  -8   6   45.91    2.69
  -7  -8   6   54.13    2.81
  -7  -8   6   49.65    3.18
   7  -8  -6   53.52    3.32
  -7  -8   5   14.77    1.80
  -7  -8   5   13.21    1.92
   7  -8  -5   16.30    2.11
  -7  -8   4   78.01    4.18
   7  -8  -4   81.19    4.33
  -7  -8   4   75.01    4.12
  -7  -8   4   76.59    3.95
  -7  -8   3   47.64    3.22
   7  -8  -3   48.57    3.46
  -7  -8   3   45.14    3.12
  -7  -8   3   49.38    3.25
  -7  -8   2  529.99   14.56
  -7  -8   2  550.15   14.33
  -7  -8   2  546.51   14.79
  -7  -8   1  204.94    7.35
   7  -8  -1  207.54    7.45
  -7  -8   1  196.90    6.69
  -7  -8   1  200.13    6.64
  -7  -8   1  203.54    7.41
  -7  -8   0   40.85    2.60
  -7  -8   0   39.56    2.95
   7  -8   0   38.67    2.96
  -7  -8  -1   54.13    2.86
  -7  -8  -1   52.70    3.28
  -7  -8  -1   52.15    3.36
   7  -8   1   48.11    3.17
  -7  -8  -2  122.20    5.22
  -7  -8  -2  121.14    4.37
  -7  -8  -2  131.82    5.00
  -7  -8  -3   65.96    2.76
  -7  -8  -3   67.68    3.10
  -7  -8  -3   70.85    3.59
   7  -8   3   70.00    3.32
  -7  -8  -4   14.84    1.64
   7  -8   4   13.17    1.38
  -7  -8  -5   36.77    2.15
  -7  -8  -6   25.36    1.40
  -7  -7  12    9.53    0.87
  -7  -7  12    9.25    0.92
  -7  -7  11   52.21    2.37
   7  -7 -11   55.28    2.47
   7  -7 -10  153.41    4.99
  -7  -7  10  149.47    4.86
  -7  -7   9   24.63    1.98
   7  -7  -9   26.78    2.06
  -7  -7   9   26.04    2.13
  -7  -7   9   26.64    2.00
  -7  -7   8   58.26    3.24
   7  -7  -8   58.46    3.16
  -7  -7   8   58.79    3.30
  -7  -7   8   53.46    2.90
  -7  -7   8   57.03    3.04
  -7  -7   7   63.99    3.42
   7  -7  -7   61.11    3.37
  -7  -7   7   67.79    3.68
  -7  -7   7   70.14    3.41
  -7  -7   7   60.69    3.07
  -7  -7   6    5.66    1.44
  -7  -7   6    6.55    1.28
  -7  -7   6    5.99    1.17
  -7  -7   6    4.53    1.25
  -7  -7   5    8.39    1.63
  -7  -7   5    5.64    1.19
  -7  -7   5    6.53    1.41
  -7  -7   5    5.33    1.18
  -7  -7   4   45.88    3.14
  -7  -7   4   44.56    2.56
  -7  -7   4   46.56    3.27
   7  -7  -4   40.05    2.60
  -7  -7   3   21.09    2.16
  -7  -7   3   21.10    2.30
  -7  -7   3   20.64    1.68
  -7  -7   3   20.66    2.29
   7  -7  -3   17.27    1.76
  -7  -7   2   62.89    3.52
  -7  -7   2   64.16    3.88
   7  -7  -2   58.70    3.85
  -7  -7   2   59.95    3.57
   7  -7  -2   61.10    3.19
  -7  -7   1   15.64    1.87
   7  -7  -1   15.85    2.13
  -7  -7   1   16.03    1.90
   7  -7  -1   13.49    1.56
  -7  -7   0   41.52    2.81
  -7  -7   0   43.12    3.18
  -7  -7   0   41.49    2.59
   7  -7   0   40.52    3.08
  -7  -7  -1   15.16    1.98
  -7  -7  -1   14.43    1.77
   7  -7   1   11.95    1.87
  -7  -7  -1   15.33    2.11
  -7  -7  -2   37.90    2.71
  -7  -7  -2   32.34    2.43
   7  -7   2   35.26    2.67
  -7  -7  -2   36.87    2.93
  -7  -7  -3   42.13    2.38
  -7  -7  -3   44.55    2.64
  -7  -7  -3   41.71    2.56
  -7  -7  -3   48.18    3.27
  -7  -7  -4   47.61    3.10
  -7  -7  -4   40.80    2.35
   7  -7   4   47.79    2.64
  -7  -7  -5   76.21    3.60
  -7  -7  -5   67.21    2.62
  -7  -7  -6  216.37    6.34
  -7  -7  -7   69.30    2.40
  -7  -6  13   21.69    1.15
  -7  -6  13   20.17    1.17
  -7  -6  12   82.47    2.95
  -7  -6  12   79.45    2.99
  -7  -6  12   82.72    3.20
  -7  -6  11    2.32    0.81
  -7  -6  11    1.70    0.89
   7  -6 -11    1.83    0.81
  -7  -6  11    1.36    0.87
  -7  -6  10   77.38    3.49
   7  -6 -10   75.90    3.46
  -7  -6   9  125.76    4.85
   7  -6  -9  128.48    4.94
  -7  -6   9  130.33    4.97
  -7  -6   8   67.93    3.43
  -7  -6   8   66.94    3.33
   7  -6  -8   70.12    3.54
  -7  -6   8   68.37    3.69
  -7  -6   7   37.54    2.76
  -7  -6   7   37.91    2.89
  -7  -6   7   44.38    2.71
  -7  -6   7   41.74    2.62
  -7  -6   7   37.13    2.51
  -7  -6   6   49.37    3.02
  -7  -6   6   52.31    3.40
  -7  -6   6   47.15    2.77
  -7  -6   6   49.78    2.82
  -7  -6   5  270.48    7.85
  -7  -6   5  279.23    7.95
  -7  -6   5  270.03    8.88
  -7  -6   5  263.59    8.15
  -7  -6   5  270.92    8.56
  -7  -6   5  259.30    8.83
   7  -6  -4  437.48   11.44
  -7  -6   4  436.40   11.30
  -7  -6   4  435.59   11.57
  -7  -6   4  481.62   12.82
  -7  -6   4  435.64   12.33
  -7  -6   4  439.30   12.12
  -7  -6   4  426.93   12.47
   7  -6  -3  229.02    7.04
  -7  -6   3  236.69    7.01
  -7  -6   3  236.70    8.07
  -7  -6   3  229.01    7.39
  -7  -6   3  241.91    7.72
  -7  -6   3  227.63    8.00
  -7  -6   3  227.58    7.86
   7  -6  -2  663.76   16.07
  -7  -6   2  691.26   15.75
  -7  -6   2  664.43   16.44
  -7  -6   2  639.72   16.70
  -7  -6   2  653.77   17.37
  -7  -6   2  666.76   16.91
  -7  -6   2  680.15   17.45
  -7  -6   1   65.78    3.90
  -7  -6   1   58.64    3.48
   7  -6  -1   60.05    3.11
  -7  -6   1   59.80    3.36
  -7  -6   1   60.11    3.24
   7  -6   0   56.57    3.62
  -7  -6   0   60.58    3.19
   7  -6   0   61.46    3.13
  -7  -6   0   60.49    3.76
  -7  -6   0   58.99    3.46
  -7  -6   0   56.84    2.72
  -7  -6   0   58.52    3.09
   7  -6   1  145.60    5.26
  -7  -6  -1  155.30    5.35
  -7  -6  -1  143.83    5.00
   7  -6   1  144.03    5.89
  -7  -6  -1  146.83    5.98
  -7  -6  -1  144.30    5.75
  -7  -6  -2   41.34    2.42
  -7  -6  -2   38.50    2.84
  -7  -6  -2   44.57    2.98
   7  -6   2   39.22    2.87
  -7  -6  -2   39.18    2.40
  -7  -6  -3   13.07    1.73
  -7  -6  -3   12.91    1.60
  -7  -6  -3   11.67    1.42
  -7  -6  -4   70.75    3.54
   7  -6   4   72.25    3.42
  -7  -6  -4   67.32    3.20
  -7  -6  -5    6.86    1.24
  -7  -6  -6   10.32    1.14
  -7  -5  13   16.11    1.21
  -7  -5  13   15.70    1.15
  -7  -5  13   15.08    1.17
  -7  -5  12   33.21    1.94
  -7  -5  12   36.05    2.04
  -7  -5  11   17.22    1.62
   7  -5 -11   19.50    1.69
   7  -5 -10   39.13    2.51
  -7  -5   9  113.19    4.55
  -7  -5   9  117.26    4.73
   7  -5  -9  107.69    4.54
  -7  -5   8    6.64    1.44
   7  -5  -8    6.95    1.32
  -7  -5   8    4.58    1.17
  -7  -5   8    5.49    1.19
  -7  -5   7   98.13    4.50
  -7  -5   7  101.99    4.69
  -7  -5   7  101.60    4.28
  -7  -5   7   87.96    3.73
  -7  -5   7  103.84    4.23
  -7  -5   7  105.68    4.27
  -7  -5   6   85.70    4.07
  -7  -5   6   92.19    4.51
  -7  -5   6   91.00    4.45
  -7  -5   6   84.92    4.04
  -7  -5   6   86.97    3.65
  -7  -5   6   94.99    3.89
  -7  -5   6   90.58    3.86
  -7  -5   5  106.87    4.50
  -7  -5   5  106.53    4.73
  -7  -5   5  102.16    4.85
  -7  -5   5  114.07    4.99
  -7  -5   5  115.92    4.24
  -7  -5   5  114.66    4.26
  -7  -5   5  101.48    4.97
  -7  -5   4   31.30    2.72
  -7  -5   4   27.71    2.11
  -7  -5   4   27.02    2.31
  -7  -5   4   31.08    2.58
  -7  -5   4   27.75    2.51
  -7  -5   4   29.85    2.49
  -7  -5   4   30.98    2.01
   7  -5  -4   33.20    2.05
  -7  -5   4   29.34    1.97
  -7  -5   3  100.29    4.35
  -7  -5   3   87.92    4.38
  -7  -5   3   90.43    3.82
  -7  -5   3   91.36    4.37
   7  -5  -3   90.80    3.62
  -7  -5   3   90.47    4.81
  -7  -5   3   91.69    4.43
  -7  -5   2  280.70    8.93
  -7  -5   2  287.04    8.66
   7  -5  -2  265.90    7.65
  -7  -5   2  280.26    7.78
  -7  -5   2  265.24    8.42
  -7  -5   2  284.88    8.93
  -7  -5   2  267.34    9.41
  -7  -5   2  270.72    8.17
  -7  -5   1   20.23    1.96
  -7  -5   1   22.24    1.98
   7  -5  -1   17.50    1.59
  -7  -5   1   18.59    1.57
  -7  -5   1   23.10    2.18
  -7  -5   1   23.59    2.35
  -7  -5   1   21.28    1.53
  -7  -5   1   21.97    2.31
  -7  -5   0   98.36    4.13
   7  -5   0   90.84    3.75
  -7  -5   0   80.19    3.43
  -7  -5   0   85.12    3.33
  -7  -5   0   92.38    3.85
  -7  -5   0   95.52    4.71
  -7  -5   0   87.28    4.29
  -7  -5   0   88.76    4.42
  -7  -5  -1   62.53    3.55
   7  -5   1   63.58    3.64
  -7  -5  -1   75.22    3.49
  -7  -5  -1   66.15    3.17
  -7  -5  -1   63.99    2.85
  -7  -5  -1   62.91    2.91
  -7  -5  -1   67.92    4.08
  -7  -5  -1   65.81    3.80
  -7  -5  -1   69.75    3.82
  -7  -5  -2   15.56    1.94
  -7  -5  -2   16.47    1.69
  -7  -5  -2   15.07    1.44
  -7  -5  -2   15.60    1.55
  -7  -5  -2   17.88    2.32
  -7  -5  -2   16.96    1.69
  -7  -5  -2   14.27    1.94
  -7  -5  -2   16.66    1.93
   7  -5   2   15.60    1.92
  -7  -5  -3   53.51    2.96
  -7  -5  -3   53.57    2.84
  -7  -5  -3   51.71    3.40
  -7  -5  -3   52.92    3.04
  -7  -5  -3   59.36    2.99
  -7  -5  -3   55.37    3.80
  -7  -5  -4   14.09    1.52
  -7  -5  -4   11.71    1.77
  -7  -5  -4   12.57    1.51
  -7  -5  -4   13.19    2.05
  -7  -5  -5   11.36    1.65
  -7  -5  -5   12.21    1.37
  -7  -5  -5   11.27    1.84
  -7  -5  -6    5.96    1.21
  -7  -5  -6    5.35    0.97
  -7  -5  -6    5.86    1.40
  -7  -5  -7    1.89    0.75
  -7  -5  -7    1.91    0.63
  -7  -5  -7    1.83    0.99
  -7  -5  -8    1.01    0.61
  -7  -4  14   18.28    1.11
  -7  -4  14   21.23    1.14
  -7  -4  14   19.80    1.15
  -7  -4  13   51.83    2.37
  -7  -4  13   58.13    2.42
  -7  -4  12    7.23    1.24
  -7  -4  12    8.93    1.21
   7  -4 -11   47.30    2.63
  -7  -4  11   44.06    2.63
   7  -4 -10    7.89    1.34
  -7  -4   9  112.90    4.54
  -7  -4   9  111.79    4.84
   7  -4  -9  113.74    4.59
   7  -4  -8  402.03   10.97
  -7  -4   8  407.46   10.94
  -7  -4   8  400.79   11.33
  -7  -4   8  416.87   11.45
  -7  -4   8  414.26   11.38
  -7  -4   7   15.74    1.73
  -7  -4   7   18.18    1.85
  -7  -4   7   15.70    1.65
  -7  -4   7   15.93    1.93
  -7  -4   7   13.22    1.84
  -7  -4   6   44.61    2.97
  -7  -4   6   37.95    2.46
  -7  -4   6   40.39    2.99
  -7  -4   6   38.67    2.36
  -7  -4   6   40.10    2.32
  -7  -4   6   43.42    2.72
  -7  -4   6   36.97    2.27
  -7  -4   5  539.36   13.33
  -7  -4   5  507.81   13.42
  -7  -4   5  476.71   12.95
  -7  -4   5  509.00   12.77
  -7  -4   5  516.88   14.08
  -7  -4   5  514.58   13.48
  -7  -4   5  506.95   12.35
  -7  -4   5  518.43   12.53
  -7  -4   5  497.44   13.54
  -7  -4   5  525.52   13.04
  -7  -4   4  152.05    5.83
  -7  -4   4  150.21    4.81
  -7  -4   4  157.02    4.98
  -7  -4   4  151.71    5.19
  -7  -4   4  163.53    5.52
  -7  -4   4  163.49    5.89
  -7  -4   4  163.76    5.57
  -7  -4   4  162.79    6.38
  -7  -4   4  160.46    5.92
  -7  -4   3  140.54    5.45
  -7  -4   3  146.48    4.72
  -7  -4   3  153.39    5.03
  -7  -4   3  151.54    5.31
  -7  -4   3  141.40    5.05
  -7  -4   3  147.33    5.71
  -7  -4   3  148.17    5.62
  -7  -4   3  150.81    6.17
  -7  -4   2  326.21    9.40
  -7  -4   2  336.63    8.59
  -7  -4   2  332.97    8.82
   7  -4  -2  317.06    8.40
  -7  -4   2  323.21    9.53
  -7  -4   2  336.14    9.75
  -7  -4   2  318.60    8.79
  -7  -4   1   31.47    2.85
  -7  -4   1   31.47    2.49
  -7  -4   1   32.47    2.62
  -7  -4   1   34.88    2.40
  -7  -4   1   32.77    1.99
   7  -4  -1   34.95    2.03
  -7  -4   1   37.05    2.40
  -7  -4   1   35.86    2.14
  -7  -4   1   33.57    2.67
  -7  -4   1   36.19    2.12
  -7  -4   0  906.96   21.98
  -7  -4   0  855.77   19.94
  -7  -4   0  930.08   20.59
  -7  -4   0  925.61   21.82
  -7  -4   0  921.28   21.70
  -7  -4   0  889.39   20.40
  -7  -4   0  908.92   20.19
  -7  -4   0  886.15   20.87
  -7  -4   0  923.58   20.62
  -7  -4   0  889.32   20.32
  -7  -4   0  905.69   20.21
  -7  -4   0  901.14   20.98
  -7  -4  -1  155.93    5.28
   7  -4   1  149.72    5.75
  -7  -4  -1  145.16    5.54
  -7  -4  -1  156.06    5.14
  -7  -4  -1  149.96    5.09
  -7  -4  -1  154.41    6.25
  -7  -4  -1  152.26    5.78
  -7  -4  -1  138.62    5.85
  -7  -4  -1  157.11    5.51
  -7  -4  -2    5.90    1.51
  -7  -4  -2    7.02    1.01
  -7  -4  -2    7.64    1.24
   7  -4   2    7.75    1.46
  -7  -4  -2    6.71    1.33
  -7  -4  -2    7.33    1.28
  -7  -4  -2    6.56    1.58
  -7  -4  -2    7.25    1.37
  -7  -4  -2    6.55    1.19
  -7  -4  -2   10.39    1.31
  -7  -4  -3  303.81    9.95
  -7  -4  -3  306.90    8.90
  -7  -4  -3  321.44    8.80
  -7  -4  -3  327.70    9.18
  -7  -4  -3  318.34    8.61
  -7  -4  -3  311.41    8.93
  -7  -4  -3  325.46    9.14
  -7  -4  -3  313.30   10.36
  -7  -4  -3  332.92    9.13
  -7  -4  -4  292.45    8.15
  -7  -4  -4  290.46    8.60
  -7  -4  -4  300.65    8.64
  -7  -4  -4  264.22    9.25
  -7  -4  -4  301.07    8.42
  -7  -4  -4  288.57    8.26
  -7  -4  -5  182.94    6.98
  -7  -4  -5  191.75    6.02
  -7  -4  -5  195.63    6.33
  -7  -4  -6   23.42    1.84
  -7  -4  -6   21.85    2.14
  -7  -4  -6   22.32    2.33
  -7  -4  -7   57.97    2.61
  -7  -4  -7   55.19    2.89
  -7  -4  -7   52.34    3.02
  -7  -4  -8   73.85    2.61
  -7  -4  -8   66.41    2.88
  -7  -4  -8   68.89    2.57
  -7  -3  14   13.15    1.14
  -7  -3  14   14.63    1.07
   7  -3 -13   41.50    1.95
  -7  -3  13   43.19    2.18
  -7  -3  12    1.03    0.82
  -7  -3  12    2.35    0.89
  -7  -3  12    2.86    1.13
  -7  -3  11  158.43    5.57
  -7  -3  11  173.49    6.35
   7  -3 -11  166.26    5.46
   7  -3 -10  288.73    8.25
  -7  -3  10  268.56    9.02
  -7  -3  10  297.65    9.24
  -7  -3   9   12.82    1.83
  -7  -3   9   15.37    1.76
  -7  -3   9   14.00    1.86
  -7  -3   9   15.30    1.72
   7  -3  -9   13.01    1.56
  -7  -3   8  311.91    9.51
  -7  -3   8  300.47    9.46
  -7  -3   8  321.26    9.01
  -7  -3   8  313.17    9.61
  -7  -3   8  339.99    9.55
  -7  -3   7  498.02   13.37
  -7  -3   7  501.11   13.31
  -7  -3   7  492.55   13.69
  -7  -3   7  510.44   12.77
  -7  -3   7  526.52   13.12
  -7  -3   6  128.40    4.56
  -7  -3   6  126.50    4.92
  -7  -3   6  137.50    5.11
  -7  -3   6  127.75    4.72
  -7  -3   6  131.39    5.51
  -7  -3   6  121.38    4.86
  -7  -3   6  139.51    5.29
  -7  -3   5  217.94    6.33
  -7  -3   5  227.39    7.17
  -7  -3   5  231.95    6.95
  -7  -3   5  213.28    6.84
  -7  -3   5  215.60    6.44
  -7  -3   5  216.70    7.58
  -7  -3   5  235.56    7.13
  -7  -3   5  222.93    6.74
  -7  -3   5  205.54    7.08
  -7  -3   4  144.25    5.11
  -7  -3   4  151.32    5.36
  -7  -3   4  144.22    4.58
  -7  -3   4  157.90    5.61
  -7  -3   4  150.73    5.22
  -7  -3   4  141.17    5.03
  -7  -3   4  156.90    5.66
  -7  -3   4  160.15    5.42
  -7  -3   4  164.91    6.21
  -7  -3   4  147.05    4.78
  -7  -3   3    8.28    1.37
  -7  -3   3    6.71    1.35
  -7  -3   3    8.93    1.20
  -7  -3   3    8.55    1.38
  -7  -3   3    8.71    1.22
  -7  -3   3    7.35    1.06
  -7  -3   3    8.29    1.41
  -7  -3   3    6.77    1.22
  -7  -3   3    7.27    1.07
  -7  -3   2   17.86    2.10
  -7  -3   2   14.26    1.74
  -7  -3   2   13.76    1.43
  -7  -3   2   13.63    1.71
  -7  -3   2   14.02    1.64
  -7  -3   2   16.05    1.55
  -7  -3   2   11.41    1.21
  -7  -3   2   13.61    1.52
  -7  -3   2   13.16    1.47
  -7  -3   1  120.73    5.47
  -7  -3   1  119.84    4.17
  -7  -3   1  129.87    5.06
  -7  -3   1  119.78    4.98
  -7  -3   1  129.72    4.59
  -7  -3   1  120.95    4.07
  -7  -3   1  132.17    4.39
  -7  -3   1  122.84    4.32
  -7  -3   1  133.82    5.02
  -7  -3   1  127.17    4.47
  -7  -3   1  120.87    3.99
  -7  -3   0  753.17   17.18
  -7  -3   0  736.07   17.06
  -7  -3   0  771.54   17.50
  -7  -3   0  745.13   17.75
  -7  -3   0  760.82   16.92
  -7  -3   0  730.01   18.38
  -7  -3   0  693.67   18.19
  -7  -3   0  762.90   18.25
  -7  -3   0  777.66   19.34
  -7  -3   0  739.82   17.41
  -7  -3   0  733.24   16.91
  -7  -3  -1   41.03    2.40
  -7  -3  -1   38.88    2.91
  -7  -3  -1   45.52    2.53
  -7  -3  -1   42.35    2.46
  -7  -3  -1   45.37    2.31
  -7  -3  -1   41.06    2.42
  -7  -3  -1   44.19    2.34
  -7  -3  -1   45.11    2.46
  -7  -3  -1   43.78    2.69
  -7  -3  -1   41.72    2.71
  -7  -3  -1   41.14    2.54
  -7  -3  -2  175.32    5.85
  -7  -3  -2  162.91    6.09
  -7  -3  -2  168.57    5.80
  -7  -3  -2  168.99    5.54
  -7  -3  -2  175.95    5.74
  -7  -3  -2  174.08    6.06
  -7  -3  -2  175.11    5.94
  -7  -3  -2  168.26    5.77
  -7  -3  -3   96.23    4.01
  -7  -3  -3   77.91    4.20
  -7  -3  -3   94.77    3.91
  -7  -3  -3   88.09    3.97
  -7  -3  -3   93.06    4.03
  -7  -3  -3   94.95    4.18
  -7  -3  -3   89.72    4.02
  -7  -3  -4   26.96    2.12
  -7  -3  -4   25.74    2.03
  -7  -3  -4   26.33    2.16
  -7  -3  -4   26.74    2.20
  -7  -3  -4   29.18    2.21
  -7  -3  -5  113.06    4.39
  -7  -3  -5  107.30    4.33
  -7  -3  -5  110.61    4.40
  -7  -3  -5  108.85    4.52
  -7  -3  -6  273.55    7.59
  -7  -3  -6  264.12    7.60
  -7  -3  -7   55.99    2.58
  -7  -3  -7   55.95    2.61
  -7  -3  -8   13.34    1.36
  -7  -3  -8   12.45    1.15
  -7  -3  -8   10.74    1.30
  -7  -2  15   49.75    1.73
  -7  -2  14    4.44    0.85
  -7  -2  14    4.06    0.79
  -7  -2  13   27.61    1.68
  -7  -2  13   30.61    1.92
  -7  -2  13   31.45    2.25
  -7  -2  12   19.24    1.76
  -7  -2  12   19.24    1.75
  -7  -2  12   17.97    2.01
   7  -2 -11   12.16    1.37
  -7  -2  11   13.16    1.89
  -7  -2  11    9.30    1.49
  -7  -2  10  199.25    7.29
   7  -2 -10  189.84    6.05
  -7  -2  10  191.53    7.21
  -7  -2  10  195.63    6.67
  -7  -2   9   22.56    2.32
   7  -2  -9   23.67    1.85
  -7  -2   9   20.88    2.27
  -7  -2   9   21.68    2.14
  -7  -2   8  145.12    5.81
  -7  -2   8  153.26    5.94
   7  -2  -8  142.82    5.04
  -7  -2   8  155.03    5.94
  -7  -2   7   34.74    2.53
  -7  -2   7   37.22    2.74
  -7  -2   7   30.10    2.44
  -7  -2   7   33.18    2.47
  -7  -2   7   30.35    2.31
  -7  -2   6   28.02    2.13
  -7  -2   6   28.54    1.98
  -7  -2   6   30.85    2.24
  -7  -2   6   36.59    2.77
  -7  -2   6   29.85    2.31
  -7  -2   6   30.94    2.29
  -7  -2   5   53.33    2.96
  -7  -2   5   46.49    2.59
  -7  -2   5   51.31    2.42
  -7  -2   5   45.04    2.30
  -7  -2   5   49.92    2.75
  -7  -2   5   48.32    2.73
  -7  -2   5   44.92    2.48
  -7  -2   5   50.26    3.17
  -7  -2   5   48.04    2.56
  -7  -2   5   51.60    2.95
  -7  -2   4  108.55    4.42
  -7  -2   4  102.52    4.01
  -7  -2   4  107.72    4.11
  -7  -2   4  119.80    4.65
  -7  -2   4  118.60    4.36
  -7  -2   4  114.73    4.28
  -7  -2   4  113.38    3.98
  -7  -2   4  113.97    3.86
  -7  -2   3  798.49   20.19
  -7  -2   3  823.78   19.02
  -7  -2   3  846.27   19.28
  -7  -2   3  823.96   18.66
  -7  -2   3  852.33   19.00
  -7  -2   3  803.59   19.14
  -7  -2   3  817.08   18.29
  -7  -2   3  798.43   18.92
  -7  -2   3  856.46   19.33
  -7  -2   2  548.50   14.02
  -7  -2   2  580.88   14.29
  -7  -2   2  563.53   13.54
  -7  -2   2  574.93   13.45
  -7  -2   2  553.22   14.10
  -7  -2   2  549.56   13.64
  -7  -2   2  571.10   14.95
  -7  -2   2  564.19   13.75
  -7  -2   1   23.24    2.07
  -7  -2   1   24.27    2.09
  -7  -2   1   23.00    1.59
  -7  -2   1   26.30    1.76
  -7  -2   1   25.80    1.85
  -7  -2   1   24.29    1.63
  -7  -2   1   28.05    2.19
  -7  -2   1   22.80    1.68
  -7  -2   1   21.02    2.18
  -7  -2   1   26.09    1.81
  -7  -2   1   22.29    1.87
  -7  -2   0  712.50   18.12
  -7  -2   0  715.75   16.65
  -7  -2   0  681.44   17.14
  -7  -2   0  697.23   16.09
  -7  -2   0  731.44   17.09
  -7  -2   0  689.85   16.42
  -7  -2   0  720.40   16.36
  -7  -2   0  719.44   17.65
  -7  -2   0  686.83   16.25
  -7  -2   0  719.29   16.97
  -7  -2   0  716.13   16.70
  -7  -2  -1  273.63    7.67
  -7  -2  -1  264.70    8.01
  -7  -2  -1  261.59    7.70
  -7  -2  -1  250.25    8.46
  -7  -2  -1  270.00    7.52
  -7  -2  -1  258.03    6.98
  -7  -2  -1  273.97    7.41
  -7  -2  -1  265.07    7.85
  -7  -2  -1  271.18    7.71
  -7  -2  -1  284.87    8.95
  -7  -2  -1  263.12    7.65
  -7  -2  -2   15.81    1.60
  -7  -2  -2   14.00    1.61
  -7  -2  -2   16.09    1.81
  -7  -2  -2   16.71    1.65
  -7  -2  -2   15.93    1.57
  -7  -2  -2   17.12    1.69
  -7  -2  -2   17.13    1.67
  -7  -2  -3   42.49    2.88
  -7  -2  -3   48.50    2.86
  -7  -2  -3   47.87    2.75
  -7  -2  -3   51.15    2.85
  -7  -2  -3   44.58    2.80
  -7  -2  -4  251.85    7.88
  -7  -2  -4  248.24    7.72
  -7  -2  -4  238.13    7.60
  -7  -2  -4  235.61    7.67
  -7  -2  -4  247.26    7.63
  -7  -2  -5   52.28    2.96
  -7  -2  -5   52.06    2.98
  -7  -2  -5   54.00    3.09
  -7  -2  -6   32.11    2.21
  -7  -2  -6   27.58    2.14
  -7  -2  -6   26.47    2.07
  -7  -2  -7   35.80    2.15
  -7  -2  -7   35.81    2.23
  -7  -2  -7   36.73    2.20
  -7  -2  -8    8.13    0.99
  -7  -2  -8    8.83    1.06
  -7  -2  -8   10.43    1.06
  -7  -2  -9    7.16    0.88
  -7  -2  -9    7.16    0.70
  -7  -1  15    0.61    0.38
  -7  -1  14   50.32    2.55
  -7  -1  14   49.95    2.22
  -7  -1  14   53.62    2.44
  -7  -1  13   91.62    3.59
  -7  -1  12    7.63    1.13
  -7  -1  11   67.18    3.36
  -7  -1  10  361.16   10.28
  -7  -1  10  336.02   10.68
  -7  -1  10  337.60    9.81
  -7  -1   9   17.53    1.99
  -7  -1   9   16.90    1.82
  -7  -1   9   15.04    1.98
  -7  -1   8 1102.41   26.45
  -7  -1   8 1097.65   25.75
  -7  -1   7   21.05    2.13
  -7  -1   7   20.70    1.93
  -7  -1   7   22.89    2.25
  -7  -1   6  271.12    7.49
  -7  -1   6  275.53    7.56
  -7  -1   6  259.64    8.10
  -7  -1   6  263.04    7.83
  -7  -1   6  269.13    8.61
  -7  -1   6  276.23    7.45
  -7  -1   5  554.75   13.64
  -7  -1   5  576.26   13.36
  -7  -1   5  549.19   14.65
  -7  -1   5  560.49   13.74
  -7  -1   5  540.64   13.54
  -7  -1   5  541.46   13.31
  -7  -1   4  259.91    7.63
  -7  -1   4  247.88    6.80
  -7  -1   4  268.19    7.31
  -7  -1   4  235.66    7.24
  -7  -1   4  249.66    6.94
  -7  -1   4  232.80    7.92
  -7  -1   4  246.88    7.03
  -7  -1   3  251.32    6.77
  -7  -1   3  270.68    7.25
  -7  -1   3  248.78    6.96
  -7  -1   3  245.13    7.22
  -7  -1   3  254.36    7.58
  -7  -1   3  250.97    7.16
  -7  -1   3  241.85    7.99
  -7  -1   2  162.75    4.81
  -7  -1   2  165.76    5.11
  -7  -1   2  153.50    5.61
  -7  -1   2  154.01    6.00
  -7  -1   2  162.95    5.31
  -7  -1   2  162.22    5.30
  -7  -1   1  755.04   17.46
  -7  -1   1  755.51   16.84
  -7  -1   1  740.93   17.19
  -7  -1   1  726.54   16.87
  -7  -1   1  704.59   17.84
  -7  -1   1  710.51   18.09
  -7  -1   1  721.43   17.19
  -7  -1   1  741.20   18.32
  -7  -1   0  289.83    8.26
  -7  -1   0  279.49    8.92
  -7  -1   0  294.51    7.62
  -7  -1   0  275.50    7.98
  -7  -1   0  300.41    8.25
  -7  -1   0  295.84    8.41
  -7  -1   0  278.98    7.84
  -7  -1   0  270.60    8.69
  -7  -1   0  294.12    7.80
  -7  -1   0  296.47    9.02
  -7  -1   0  293.43    7.96
  -7  -1   0  276.03    7.79
  -7  -1  -1   40.92    2.63
  -7  -1  -1   40.25    2.39
  -7  -1  -1   38.22    2.87
  -7  -1  -1   40.35    2.42
  -7  -1  -1   43.45    2.41
  -7  -1  -1   39.98    2.36
  -7  -1  -1   38.10    2.38
  -7  -1  -1   40.06    2.86
  -7  -1  -2   51.60    2.83
  -7  -1  -2   49.55    2.99
  -7  -1  -2   50.51    2.88
  -7  -1  -2   53.62    3.40
  -7  -1  -2   51.64    2.80
  -7  -1  -3  428.14   11.95
  -7  -1  -3  443.91   11.63
  -7  -1  -4  118.42    5.06
  -7  -1  -4  128.04    4.98
  -7  -1  -5   59.90    3.37
  -7  -1  -5   61.07    3.31
  -7  -1  -5   61.80    3.32
  -7  -1  -6  192.71    6.42
  -7  -1  -6  191.63    6.39
  -7  -1  -6  189.56    6.32
  -7  -1  -7   44.20    2.54
  -7  -1  -7   49.01    2.62
  -7  -1  -8   38.01    2.08
  -7  -1  -8   43.90    2.17
  -7  -1  -9   87.81    3.17
  -7  -1  -9   91.73    2.90
  -7   0  15    7.87    0.68
  -7   0  14   -0.29    0.66
  -7   0  14    0.06    0.59
  -7   0  14    0.56    0.76
  -7   0  13   40.16    2.70
  -7   0  12   75.16    4.08
  -7   0  11   19.53    1.93
  -7   0  11   17.09    2.11
  -7   0  11   19.25    2.18
  -7   0  10    1.95    1.12
  -7   0  10    4.11    1.05
  -7   0  10    4.81    1.26
  -7   0  10    2.80    1.21
  -7   0  10    3.26    0.93
  -7   0   9    2.09    0.89
  -7   0   9    1.49    0.79
  -7   0   9    2.81    1.13
  -7   0   9    2.22    1.01
  -7   0   9    1.25    1.06
  -7   0   9    0.74    1.14
  -7   0   8  415.25   10.43
  -7   0   8  406.65   11.00
  -7   0   8  416.33   11.77
  -7   0   8  406.42   11.95
  -7   0   8  425.15   10.44
  -7   0   8  412.62   11.75
  -7   0   8  414.98   10.61
  -7   0   7  111.91    4.20
  -7   0   7  117.50    4.35
  -7   0   7  113.45    3.82
  -7   0   7  111.19    4.75
  -7   0   7  113.96    5.04
  -7   0   7  114.69    3.83
  -7   0   7  107.95    4.67
  -7   0   7  109.39    4.36
  -7   0   6   25.17    2.27
  -7   0   6   25.23    2.05
  -7   0   6   24.97    1.88
  -7   0   6   22.99    1.79
  -7   0   6   24.85    1.90
  -7   0   6   23.49    1.45
  -7   0   6   24.72    2.11
  -7   0   5   20.11    1.75
  -7   0   5   18.06    1.72
  -7   0   5   15.52    1.53
  -7   0   5   18.59    1.67
  -7   0   5   18.75    1.58
  -7   0   5   16.29    1.11
  -7   0   5   15.09    1.35
  -7   0   5   17.61    1.50
  -7   0   4    5.52    1.26
  -7   0   4    8.48    1.03
  -7   0   4    5.93    1.10
  -7   0   4    6.57    1.04
  -7   0   4    7.78    1.06
  -7   0   4    8.08    0.76
  -7   0   4    8.13    1.22
  -7   0   4    7.45    1.10
  -7   0   4    7.97    1.08
  -7   0   3    3.02    0.74
  -7   0   3    3.62    0.82
  -7   0   3    4.47    0.60
  -7   0   3    2.29    0.85
  -7   0   3    3.25    0.86
  -7   0   2   41.13    2.30
  -7   0   2   45.73    2.74
  -7   0   2   40.49    2.25
  -7   0   2   42.17    2.34
  -7   0   2   42.26    2.24
  -7   0   1   19.55    1.70
  -7   0   1   17.80    1.62
  -7   0   1   16.67    1.74
  -7   0   1   17.61    1.50
  -7   0   1   18.02    1.57
  -7   0   1   17.33    1.51
  -7   0   1   17.46    1.42
  -7   0   1   16.30    1.87
  -7   0   0   70.69    3.40
  -7   0   0   70.62    3.13
  -7   0   0   76.48    3.41
  -7   0   0   74.61    3.12
  -7   0   0   68.33    3.10
  -7   0   0   68.93    3.78
  -7   0   0   66.99    3.06
  -7   0   0   72.71    3.23
  -7   0   0   70.32    3.62
  -7   0   0   67.95    3.11
  -7   0  -1   37.27    2.64
  -7   0  -1   38.05    2.35
  -7   0  -1   39.95    2.82
  -7   0  -1   39.35    2.34
  -7   0  -1   39.58    2.39
  -7   0  -1   37.20    2.55
  -7   0  -1   45.34    2.47
  -7   0  -1   37.90    2.35
  -7   0  -1   41.64    2.63
  -7   0  -1   35.62    2.79
  -7   0  -2   46.29    2.64
  -7   0  -2   45.20    2.64
  -7   0  -2   41.75    2.99
  -7   0  -2   43.23    2.60
  -7   0  -2   41.28    2.57
  -7   0  -2   44.58    3.07
  -7   0  -3   90.05    3.97
  -7   0  -3   88.90    4.03
  -7   0  -3   91.16    4.28
  -7   0  -3   85.04    3.93
  -7   0  -3   84.29    4.32
  -7   0  -3   84.17    4.43
  -7   0  -4   23.49    2.08
  -7   0  -4   23.69    2.09
  -7   0  -4   23.53    2.21
  -7   0  -4   24.42    2.14
  -7   0  -5    1.27    0.96
  -7   0  -5   -0.40    0.75
  -7   0  -5    0.22    0.98
  -7   0  -5   -0.10    0.90
  -7   0  -6    2.13    1.05
  -7   0  -6    1.18    0.93
  -7   0  -6    0.81    0.88
  -7   0  -7   20.53    1.77
  -7   0  -7   21.79    1.81
  -7   0  -7   19.93    1.73
  -7   0  -7   20.85    1.75
  -7   0  -8    3.32    0.83
  -7   0  -8    2.41    0.79
  -7   0  -9   96.28    3.06
  -7   0  -9   93.72    3.02
  -7   1  14   50.67    2.24
  -7   1  14   50.20    2.27
  -7   1  14   51.84    2.60
  -7   1  13   88.70    3.72
  -7   1  13   90.88    4.09
  -7   1  12    9.88    1.67
  -7   1  12    9.77    1.46
  -7   1  11   64.79    3.59
  -7   1  11   63.78    3.06
  -7   1  11   56.68    3.66
  -7   1  10  352.84   10.71
  -7   1  10  360.82   10.62
  -7   1  10  333.30   10.63
  -7   1  10  343.83    9.33
  -7   1  10  335.43    9.69
  -7   1   9   17.65    2.05
  -7   1   9   15.91    2.05
  -7   1   9   14.60    2.04
  -7   1   9   14.91    1.58
  -7   1   9   17.03    1.60
  -7   1   8 1182.67   25.84
  -7   1   8 1201.04   27.44
  -7   1   8 1170.84   26.16
  -7   1   8 1180.85   25.79
  -7   1   8 1151.52   27.65
  -7   1   8 1159.45   27.31
  -7   1   8 1172.33   26.21
  -7   1   8 1169.83   26.60
  -7   1   7   28.05    2.45
  -7   1   7   24.04    2.22
  -7   1   7   25.81    1.72
  -7   1   7   27.03    2.11
  -7   1   7   30.50    2.05
  -7   1   7   28.63    1.87
  -7   1   7   29.41    2.33
  -7   1   7   27.74    1.98
  -7   1   7   29.38    2.23
  -7   1   7   31.51    1.98
  -7   1   6  269.80    7.59
  -7   1   6  285.71    8.28
  -7   1   6  273.35    8.25
  -7   1   6  277.03    7.73
  -7   1   6  271.22    7.99
  -7   1   6  275.51    7.37
  -7   1   6  268.00    8.31
  -7   1   6  279.01    7.30
  -7   1   6  281.55    7.75
  -7   1   5  590.88   14.06
  -7   1   5  614.96   14.66
  -7   1   5  613.96   14.06
  -7   1   5  595.92   13.66
  -7   1   5  581.23   14.83
  -7   1   5  578.61   15.17
  -7   1   5  579.88   14.29
  -7   1   5  577.94   14.04
  -7   1   4  246.20    6.89
  -7   1   4  249.55    6.52
  -7   1   4  259.45    7.80
  -7   1   4  265.86    7.48
  -7   1   4  243.58    6.95
  -7   1   4  238.26    7.77
  -7   1   3  247.42    7.60
  -7   1   3  234.11    6.23
  -7   1   3  223.98    6.67
  -7   1   3  239.91    6.64
  -7   1   3  228.48    6.59
  -7   1   3  230.85    6.60
  -7   1   3  235.07    6.90
  -7   1   3  244.34    6.23
  -7   1   2  151.20    4.81
  -7   1   2  153.93    4.99
  -7   1   2  153.96    4.96
  -7   1   2  163.75    5.02
  -7   1   2  158.08    5.09
  -7   1   2  162.16    4.53
  -7   1   2  160.09    5.24
  -7   1   1  659.94   16.96
  -7   1   1  684.03   14.92
  -7   1   1  668.04   15.51
  -7   1   1  634.41   15.87
  -7   1   1  681.03   16.32
  -7   1   1  694.89   16.07
  -7   1   1  678.01   15.86
  -7   1   1  701.74   15.80
  -7   1   0  280.48    7.55
  -7   1   0  283.97    7.80
  -7   1   0  269.08    8.82
  -7   1   0  284.73    7.35
  -7   1   0  299.94    8.94
  -7   1   0  283.93    7.96
  -7   1   0  269.64    8.07
  -7   1   0  284.65    7.95
  -7   1  -1   45.82    2.53
  -7   1  -1   46.10    2.57
  -7   1  -1   42.22    3.03
  -7   1  -1   41.47    2.70
  -7   1  -1   42.56    2.48
  -7   1  -1   43.89    2.30
  -7   1  -1   48.18    3.10
  -7   1  -1   42.93    2.71
  -7   1  -1   44.47    2.32
  -7   1  -2   69.60    3.40
  -7   1  -2   66.44    3.51
  -7   1  -2   69.82    3.90
  -7   1  -2   67.38    3.14
  -7   1  -2   68.39    3.60
  -7   1  -2   64.46    3.20
  -7   1  -2   63.57    3.22
  -7   1  -2   71.43    3.36
  -7   1  -2   65.20    3.25
  -7   1  -2   66.91    3.81
  -7   1  -2   64.35    2.92
  -7   1  -3  453.21   12.69
  -7   1  -3  429.13   11.63
  -7   1  -3  464.90   11.83
  -7   1  -3  462.82   11.94
  -7   1  -3  436.98   11.79
  -7   1  -3  425.88   11.77
  -7   1  -3  431.95   12.43
  -7   1  -3  433.44   12.19
  -7   1  -4  117.58    4.85
  -7   1  -4  118.35    4.88
  -7   1  -4  125.90    5.22
  -7   1  -4  127.87    4.91
  -7   1  -4  121.70    4.93
  -7   1  -4  115.62    5.35
  -7   1  -4  116.75    4.88
  -7   1  -5   60.65    3.22
  -7   1  -5   64.64    3.37
  -7   1  -5   57.21    3.16
  -7   1  -5   57.88    3.21
  -7   1  -5   60.27    3.46
  -7   1  -6  164.64    5.72
  -7   1  -6  157.98    5.66
  -7   1  -6  172.39    6.07
  -7   1  -6  168.30    5.83
  -7   1  -7   37.29    2.30
  -7   1  -7   41.12    2.49
  -7   1  -7   39.97    2.38
  -7   1  -8   40.71    2.11
  -7   1  -8   42.65    2.18
  -7   1  -9   94.15    3.00
  -7   2  14    4.18    0.68
  -7   2  13   26.70    2.11
  -7   2  13   31.36    1.98
  -7   2  12   22.88    2.25
  -7   2  12   30.89    2.23
  -7   2  12   25.74    2.16
  -7   2  12   29.60    1.99
  -7   2  11    9.55    1.53
  -7   2  11    9.91    1.37
  -7   2  11    8.91    1.65
  -7   2  11    9.28    1.55
  -7   2  10  186.94    6.45
  -7   2  10  186.74    7.06
  -7   2  10  178.36    6.90
  -7   2  10  184.07    6.98
  -7   2  10  175.16    6.45
  -7   2  10  191.07    6.03
  -7   2   9   37.91    2.34
  -7   2   9   40.34    2.62
  -7   2   9   39.81    3.06
  -7   2   9   41.41    2.98
  -7   2   9   35.33    2.57
  -7   2   9   37.79    2.85
  -7   2   9   36.66    2.56
  -7   2   8  166.09    5.98
  -7   2   8  163.90    5.71
  -7   2   8  158.09    5.28
  -7   2   8  172.14    6.67
  -7   2   8  154.43    6.13
  -7   2   8  169.90    6.27
  -7   2   7   25.79    1.91
  -7   2   7   27.39    1.96
  -7   2   7   26.73    2.22
  -7   2   7   26.87    1.84
  -7   2   7   26.34    2.29
  -7   2   7   26.74    2.12
  -7   2   7   29.64    1.89
  -7   2   7   27.16    1.89
  -7   2   6   48.05    2.39
  -7   2   6   45.43    2.64
  -7   2   6   48.25    2.72
  -7   2   6   46.98    2.38
  -7   2   6   46.02    2.88
  -7   2   6   45.87    2.43
  -7   2   6   45.74    2.41
  -7   2   6   43.77    2.97
  -7   2   6   45.67    2.47
  -7   2   6   51.93    2.87
  -7   2   5   51.62    2.79
  -7   2   5   54.41    2.57
  -7   2   5   58.09    2.63
  -7   2   5   57.01    2.67
  -7   2   5   54.00    3.05
  -7   2   5   51.69    2.43
  -7   2   5   57.41    2.73
  -7   2   5   64.88    3.09
  -7   2   5   59.26    3.22
  -7   2   5   50.72    3.13
  -7   2   4  124.63    4.18
  -7   2   4  126.96    4.35
  -7   2   4  130.08    4.33
  -7   2   4  126.85    4.23
  -7   2   4  118.41    4.41
  -7   2   4  125.64    5.00
  -7   2   4  124.85    4.54
  -7   2   4  125.63    4.14
  -7   2   4  128.46    4.35
  -7   2   4  124.65    5.00
  -7   2   3  832.18   19.67
  -7   2   3  825.20   18.46
  -7   2   3  847.04   18.78
  -7   2   3  829.58   18.63
  -7   2   3  848.38   18.96
  -7   2   3  826.55   18.47
  -7   2   3  839.91   19.08
  -7   2   3  827.10   18.72
  -7   2   3  834.12   18.80
  -7   2   3  767.59   18.48
  -7   2   2  624.39   14.36
  -7   2   2  643.59   14.73
  -7   2   2  647.91   14.87
  -7   2   2  654.81   14.58
  -7   2   2  624.53   14.99
  -7   2   2  619.55   14.71
  -7   2   2  604.55   14.76
  -7   2   2  612.31   14.84
  -7   2   1   20.02    1.95
  -7   2   1   22.02    1.86
  -7   2   1   17.65    1.58
  -7   2   1   18.11    1.29
  -7   2   1   21.57    1.60
  -7   2   1   17.85    1.56
  -7   2   1   17.87    1.51
  -7   2   1   16.83    1.48
  -7   2   1   15.94    1.57
  -7   2   1   18.04    1.52
  -7   2   0  759.06   18.25
  -7   2   0  712.90   17.82
  -7   2   0  778.95   17.74
  -7   2   0  749.32   17.57
  -7   2   0  779.89   17.69
  -7   2   0  766.26   17.84
  -7   2   0  754.30   16.80
  -7   2   0  798.17   18.99
  -7   2   0  739.44   17.33
  -7   2  -1  295.17    8.35
  -7   2  -1  285.60    8.16
  -7   2  -1  289.84    8.23
  -7   2  -1  292.49    8.68
  -7   2  -1  293.24    8.14
  -7   2  -1  276.19    8.00
  -7   2  -1  297.62    9.21
  -7   2  -1  278.92    9.11
  -7   2  -1  287.35    8.54
  -7   2  -1  292.63    8.14
  -7   2  -2    9.10    1.31
  -7   2  -2   11.05    1.38
  -7   2  -2    7.43    1.54
  -7   2  -2    9.26    1.44
  -7   2  -2   11.48    1.63
  -7   2  -2    9.53    1.29
  -7   2  -2    9.15    1.56
  -7   2  -2   10.32    1.39
  -7   2  -2    7.26    1.21
  -7   2  -3   38.01    2.39
  -7   2  -3   48.01    3.05
  -7   2  -3   42.63    2.60
  -7   2  -3   43.36    2.93
  -7   2  -3   42.61    3.03
  -7   2  -3   39.19    2.91
  -7   2  -3   39.71    2.64
  -7   2  -3   42.04    2.58
  -7   2  -3   42.31    2.67
  -7   2  -3   45.55    2.75
  -7   2  -4  230.10    6.92
  -7   2  -4  237.21    7.48
  -7   2  -4  232.49    7.31
  -7   2  -4  228.05    7.92
  -7   2  -4  226.67    7.59
  -7   2  -4  228.61    7.31
  -7   2  -4  227.57    7.41
  -7   2  -4  233.84    7.72
  -7   2  -5   66.48    3.47
  -7   2  -5   70.36    3.47
  -7   2  -5   75.38    3.65
  -7   2  -6   35.62    2.53
  -7   2  -6   31.24    2.20
  -7   2  -6   31.66    2.26
  -7   2  -7   41.33    2.49
  -7   2  -7   42.48    2.42
  -7   2  -7   42.27    2.37
  -7   2  -8   13.65    1.24
  -7   2  -8   13.87    1.22
   7   2   9   10.04    0.90
  -7   2  -9    9.26    0.79
  -7   3  13   44.05    2.47
  -7   3  13   41.74    2.04
  -7   3  12    3.41    1.16
  -7   3  12    2.37    0.90
  -7   3  12    3.12    1.04
  -7   3  12    2.82    0.94
  -7   3  11  165.34    5.82
  -7   3  11  182.44    6.63
  -7   3  11  156.74    6.20
  -7   3  11  174.44    5.69
  -7   3  10  288.20    9.29
  -7   3  10  315.65    9.85
  -7   3  10  292.18    9.33
  -7   3  10  297.12    9.06
  -7   3  10  307.90    8.62
  -7   3  10  302.18    8.95
  -7   3   9   13.32    1.63
  -7   3   9   16.61    1.83
  -7   3   9   15.01    1.60
  -7   3   9   12.64    1.77
  -7   3   9   16.97    2.17
  -7   3   9   16.23    2.00
  -7   3   8  307.80    8.99
  -7   3   8  303.09    9.01
  -7   3   8  328.76    8.88
  -7   3   8  294.82    8.44
  -7   3   8  294.45    9.17
  -7   3   8  310.44    9.37
  -7   3   7  514.33   12.85
  -7   3   7  527.75   13.23
  -7   3   7  506.55   13.35
  -7   3   7  487.54   13.96
  -7   3   7  518.86   13.12
  -7   3   7  518.68   12.81
  -7   3   6  117.78    4.64
  -7   3   6  104.47    4.91
  -7   3   6  119.90    4.33
  -7   3   6  121.86    4.58
  -7   3   6  121.46    4.46
  -7   3   6  117.36    4.32
  -7   3   5  214.75    6.78
  -7   3   5  240.25    7.10
  -7   3   5  218.89    7.41
  -7   3   5  220.43    7.51
  -7   3   5  230.01    6.72
  -7   3   5  232.53    6.75
  -7   3   5  245.52    6.84
  -7   3   5  210.50    6.48
  -7   3   4  143.96    4.73
  -7   3   4  146.56    5.66
  -7   3   4  144.82    4.61
  -7   3   4  159.42    5.19
  -7   3   4  152.55    5.62
  -7   3   4  147.19    5.03
  -7   3   4  144.02    4.84
  -7   3   4  148.52    4.88
  -7   3   3   10.83    1.23
  -7   3   3   11.59    1.20
  -7   3   3   11.59    1.32
  -7   3   3   11.46    1.29
  -7   3   3   10.44    1.27
  -7   3   3    7.55    1.08
  -7   3   3    9.06    1.11
  -7   3   3    9.27    1.35
  -7   3   2   11.13    1.46
  -7   3   2   10.58    1.22
  -7   3   2   10.66    1.19
  -7   3   2   10.36    1.20
  -7   3   2   10.64    1.32
  -7   3   2   10.10    1.26
  -7   3   2   10.04    1.14
  -7   3   2   12.12    1.33
  -7   3   2   12.63    1.63
  -7   3   1  123.07    4.16
  -7   3   1  126.54    4.56
  -7   3   1  124.91    4.43
  -7   3   1  134.36    5.41
  -7   3   1  120.31    4.27
  -7   3   1  115.37    4.37
  -7   3   0  766.74   18.06
  -7   3   0  743.75   17.33
  -7   3   0  774.50   18.52
  -7   3   0  780.26   18.12
  -7   3   0  777.41   17.86
  -7   3   0  737.36   18.09
  -7   3   0  749.51   17.85
  -7   3   0  825.42   19.38
  -7   3  -1   39.32    2.67
  -7   3  -1   39.52    2.51
  -7   3  -1   38.43    2.06
  -7   3  -1   41.98    2.38
  -7   3  -1   38.27    2.50
  -7   3  -1   41.20    2.42
  -7   3  -1   40.78    2.40
  -7   3  -1   37.29    2.39
  -7   3  -1   38.72    2.85
  -7   3  -1   37.97    2.60
  -7   3  -2  146.33    5.69
  -7   3  -2  154.81    5.50
  -7   3  -2  154.48    5.47
  -7   3  -2  147.80    6.04
  -7   3  -2  147.45    5.47
  -7   3  -2  153.48    5.30
  -7   3  -2  150.21    5.77
  -7   3  -2  146.85    5.28
  -7   3  -3   81.17    3.70
  -7   3  -3   80.00    3.61
  -7   3  -3   79.71    4.20
  -7   3  -3   76.72    4.09
  -7   3  -3   80.93    3.97
  -7   3  -3   82.59    3.82
  -7   3  -3   82.85    4.12
  -7   3  -3   77.67    3.92
  -7   3  -3   82.08    3.82
  -7   3  -3   79.14    3.71
  -7   3  -4   28.72    2.43
  -7   3  -4   25.48    2.05
  -7   3  -4   27.13    2.17
  -7   3  -4   22.27    1.98
  -7   3  -4   28.96    2.41
  -7   3  -4   25.66    2.05
  -7   3  -4   30.05    2.30
  -7   3  -4   25.15    2.26
  -7   3  -4   26.84    2.29
  -7   3  -5   92.94    4.40
  -7   3  -5   98.17    4.32
  -7   3  -5   99.88    4.12
  -7   3  -5  105.76    4.35
  -7   3  -6  241.46    7.10
  -7   3  -6  241.07    7.26
  -7   3  -7   50.76    2.73
  -7   3  -7   51.73    2.47
  -7   3  -7   57.06    2.67
  -7   3  -8   10.63    1.15
  -7   3  -8   11.15    1.06
   7   4 -14   22.55    1.45
  -7   4  13   61.18    2.51
  -7   4  12   10.83    1.48
  -7   4  12   12.06    1.32
  -7   4  12   11.59    1.13
  -7   4  11   46.83    3.08
  -7   4  11   44.11    2.51
  -7   4  11   42.30    2.42
  -7   4  10   14.11    1.80
  -7   4  10   15.89    2.07
  -7   4  10   18.10    1.74
  -7   4  10   15.47    1.65
  -7   4   9  105.33    4.34
  -7   4   9  101.10    4.53
  -7   4   9  108.77    4.30
  -7   4   9  101.59    4.59
  -7   4   8  375.27   10.96
  -7   4   8  417.99   11.02
  -7   4   8  405.97   10.89
  -7   4   8  408.14   11.21
  -7   4   8  402.21   12.10
  -7   4   7   21.71    2.36
  -7   4   7   21.25    1.77
  -7   4   7   16.74    1.74
  -7   4   7   20.22    1.81
  -7   4   7   17.88    1.80
  -7   4   7   19.14    1.85
  -7   4   6   75.86    3.52
  -7   4   6   79.27    3.61
  -7   4   6   78.06    4.08
  -7   4   6   79.32    3.63
  -7   4   6   74.80    3.36
  -7   4   6   80.93    3.60
  -7   4   5  529.60   13.10
  -7   4   5  510.60   13.06
  -7   4   5  516.23   13.93
  -7   4   5  516.38   13.18
  -7   4   5  540.68   13.07
  -7   4   5  530.33   13.08
  -7   4   5  538.23   13.28
  -7   4   4  159.42    5.24
  -7   4   4  153.60    5.33
  -7   4   4  159.59    5.32
  -7   4   4  156.81    5.31
  -7   4   4  166.39    5.53
  -7   4   4  158.83    5.85
  -7   4   3  201.32    6.18
  -7   4   3  187.03    5.94
  -7   4   3  187.75    6.49
  -7   4   3  210.87    6.25
  -7   4   3  190.70    6.98
  -7   4   3  198.84    6.11
  -7   4   2  381.51    9.75
  -7   4   2  395.18    9.60
  -7   4   2  385.82    9.96
  -7   4   2  384.48   10.16
  -7   4   2  376.25    9.94
  -7   4   2  387.41   11.25
  -7   4   1   55.36    3.40
  -7   4   1   55.75    2.94
  -7   4   1   49.73    2.66
  -7   4   1   53.52    2.60
  -7   4   1   51.14    2.47
  -7   4   1   52.82    2.87
  -7   4   1   52.20    2.60
  -7   4   1   48.10    2.59
  -7   4   0  954.61   21.67
  -7   4   0  925.37   21.50
  -7   4   0  966.00   22.21
  -7   4   0  971.84   23.31
  -7   4   0  999.67   22.41
  -7   4   0  946.11   21.59
  -7   4   0  960.29   22.16
  -7   4   0  975.82   21.68
  -7   4   0  958.10   22.54
  -7   4  -1  184.38    6.17
  -7   4  -1  171.94    5.87
  -7   4  -1  167.04    5.42
  -7   4  -1  163.70    5.98
  -7   4  -1  166.08    5.84
  -7   4  -1  168.99    6.50
  -7   4  -1  172.55    6.16
  -7   4  -1  164.66    5.52
  -7   4  -2   18.60    1.92
  -7   4  -2   21.68    2.06
  -7   4  -2   16.14    1.49
  -7   4  -2   18.76    1.82
  -7   4  -2   17.91    1.80
  -7   4  -2   21.50    2.05
  -7   4  -2   20.97    2.19
  -7   4  -2   16.67    1.80
  -7   4  -2   18.10    1.69
  -7   4  -3  335.08   10.13
  -7   4  -3  325.83    9.63
  -7   4  -3  329.74    9.36
  -7   4  -3  334.56    9.53
  -7   4  -3  338.49    9.86
  -7   4  -3  314.37    8.99
  -7   4  -3  312.40    9.74
  -7   4  -3  306.15    9.59
  -7   4  -3  310.05    8.82
  -7   4  -4  276.35    8.78
  -7   4  -4  296.26    8.70
  -7   4  -4  290.68    8.83
  -7   4  -4  274.31    8.00
  -7   4  -4  267.12    8.78
  -7   4  -4  282.32    8.44
  -7   4  -4  280.86    8.39
  -7   4  -5  168.23    6.18
  -7   4  -5  178.80    5.93
  -7   4  -5  174.96    6.14
  -7   4  -5  174.98    5.83
  -7   4  -5  174.01    5.60
  -7   4  -6   31.56    2.20
  -7   4  -6   30.97    2.28
  -7   4  -6   28.82    1.87
  -7   4  -6   31.42    2.02
  -7   4  -7   45.37    2.17
  -7   4  -8   79.85    2.84
   7   4   8   68.66    2.20
  -7   5  13   13.22    1.06
   7   5 -13   11.41    1.28
  -7   5  12   33.90    2.32
  -7   5  12   31.70    1.89
  -7   5  11   21.70    2.12
  -7   5  11   18.02    1.61
  -7   5  10   42.94    2.58
  -7   5   9  135.92    5.13
  -7   5   9  126.60    5.70
  -7   5   9  122.80    4.51
  -7   5   8   10.74    1.77
  -7   5   8    7.31    1.19
  -7   5   8    7.22    1.34
  -7   5   8    6.38    1.29
  -7   5   7  122.22    4.90
  -7   5   7  108.19    4.18
  -7   5   7  109.19    5.19
  -7   5   7  117.87    4.42
  -7   5   7  110.76    4.61
  -7   5   6   85.45    3.91
  -7   5   6   86.02    4.36
  -7   5   6   78.63    3.74
  -7   5   6   85.32    3.60
  -7   5   6   83.41    3.55
  -7   5   5  110.66    4.44
  -7   5   5  109.05    4.20
  -7   5   5  104.09    4.39
  -7   5   5  113.18    4.23
  -7   5   5  113.73    4.90
  -7   5   5  108.11    4.32
  -7   5   4   37.72    2.65
  -7   5   4   35.90    2.28
  -7   5   4   37.83    2.45
  -7   5   4   37.82    2.42
  -7   5   4   39.66    2.55
  -7   5   4   39.23    2.37
  -7   5   4   40.11    2.95
  -7   5   3   98.66    4.30
  -7   5   3  103.10    4.21
  -7   5   3  106.51    3.84
  -7   5   3  112.95    4.37
  -7   5   3  100.82    4.84
  -7   5   3   99.82    3.96
  -7   5   3  113.13    4.46
  -7   5   2  268.70    7.97
  -7   5   2  257.75    7.74
  -7   5   2  246.81    8.52
  -7   5   2  260.44    7.22
  -7   5   2  251.58    7.59
  -7   5   1   18.58    1.90
  -7   5   1   20.00    1.62
  -7   5   1   23.72    2.29
  -7   5   1   20.73    1.97
  -7   5   1   20.76    1.78
  -7   5   0  100.33    4.14
  -7   5   0   99.96    4.44
  -7   5   0   94.20    3.98
  -7   5   0   97.31    3.92
  -7   5   0  100.89    4.45
  -7   5   0  105.37    4.88
  -7   5  -1   63.53    3.41
  -7   5  -1   69.89    3.86
  -7   5  -1   65.30    3.02
  -7   5  -1   65.65    3.55
  -7   5  -1   73.34    3.66
  -7   5  -1   63.69    3.52
  -7   5  -2   16.64    1.87
  -7   5  -2   19.33    2.05
  -7   5  -2   15.34    1.80
  -7   5  -2   16.31    1.55
  -7   5  -2   16.08    1.85
  -7   5  -2   16.91    1.82
  -7   5  -2   16.41    1.84
  -7   5  -3   62.78    3.36
  -7   5  -3   63.14    3.60
  -7   5  -3   67.78    3.57
  -7   5  -3   60.06    2.94
  -7   5  -3   66.93    3.64
  -7   5  -4   15.20    1.75
  -7   5  -4   16.14    1.83
  -7   5  -4   15.45    1.71
  -7   5  -4   14.72    1.72
  -7   5  -5    9.90    1.35
  -7   5  -5   10.86    1.47
  -7   5  -5   11.21    1.55
  -7   5  -6    7.37    1.20
  -7   5  -6    7.63    1.16
  -7   5  -7    1.97    0.78
  -7   6  13   23.51    1.38
   7   6 -12   84.74    3.38
  -7   6  12   89.14    3.10
  -7   6  12   88.78    3.59
  -7   6  11    0.69    0.71
   7   6 -11    0.60    0.97
  -7   6  10   80.18    3.46
  -7   6  10   82.70    4.18
  -7   6   9  130.03    5.69
  -7   6   9  136.85    5.14
  -7   6   8   86.52    4.56
  -7   6   8   90.19    4.05
  -7   6   7   45.98    2.41
  -7   6   7   50.12    3.42
  -7   6   7   45.73    2.86
  -7   6   7   44.66    2.87
  -7   6   6   67.96    3.53
  -7   6   6   67.61    3.46
  -7   6   6   67.43    3.06
  -7   6   6   69.70    3.51
  -7   6   6   61.01    3.67
  -7   6   6   69.86    3.59
  -7   6   5  273.57    8.46
  -7   6   5  278.54    8.84
  -7   6   5  285.04    8.01
  -7   6   5  284.41    8.56
  -7   6   5  286.96    8.44
  -7   6   4  449.49   11.84
  -7   6   4  442.11   12.17
  -7   6   4  468.40   12.10
  -7   6   4  463.20   13.19
  -7   6   4  438.65   11.94
  -7   6   3  242.33    6.94
  -7   6   3  233.54    7.35
  -7   6   3  238.60    7.47
  -7   6   3  219.26    8.13
  -7   6   3  234.34    7.17
  -7   6   2  676.23   15.92
  -7   6   2  646.29   16.31
  -7   6   2  692.51   16.68
  -7   6   2  690.57   17.61
  -7   6   2  641.27   15.93
  -7   6   1   69.76    3.59
  -7   6   1   63.03    3.82
  -7   6   1   66.75    3.20
  -7   6   1   70.38    3.59
  -7   6   1   69.30    3.78
  -7   6   1   65.91    3.40
  -7   6   0   55.90    3.28
  -7   6   0   60.55    3.07
  -7   6   0   59.29    3.16
  -7   6   0   61.49    3.36
  -7   6   0   56.83    2.99
  -7   6   0   65.03    3.63
  -7   6   0   64.07    3.69
  -7   6  -1  156.07    5.60
  -7   6  -1  147.52    5.60
  -7   6  -1  154.54    5.53
  -7   6  -1  152.54    5.23
  -7   6  -1  168.32    6.21
  -7   6  -1  156.21    6.11
  -7   6  -2   21.80    2.14
  -7   6  -2   21.33    2.11
  -7   6  -2   22.65    2.10
  -7   6  -2   24.72    2.04
  -7   6  -2   25.52    1.88
  -7   6  -2   25.45    2.26
  -7   6  -3   10.63    1.51
  -7   6  -3   10.04    1.26
  -7   6  -3   11.85    1.58
  -7   6  -4   70.47    3.48
  -7   6  -4   73.59    3.59
  -7   6  -4   73.30    3.57
  -7   6  -4   68.52    3.44
  -7   6  -5    3.95    1.06
  -7   6  -5    2.91    0.92
  -7   6  -5    1.94    0.85
  -7   6  -6    8.43    1.13
  -7   6  -7   70.91    2.67
  -7   7  12   10.13    0.86
  -7   7  11   63.34    3.07
  -7   7  11   62.31    2.56
  -7   7  10  173.25    5.98
  -7   7  10  155.38    5.08
  -7   7   9   22.41    2.16
  -7   7   8   64.02    3.28
  -7   7   8   59.95    3.57
  -7   7   7   83.36    3.92
  -7   7   7   76.96    4.11
  -7   7   6    9.03    1.43
  -7   7   6   10.58    1.68
  -7   7   6   10.12    1.54
  -7   7   5    5.10    1.12
  -7   7   5    4.33    1.14
  -7   7   5    4.37    0.89
  -7   7   5    4.98    1.22
  -7   7   5    4.54    1.16
  -7   7   4   69.69    3.22
  -7   7   4   73.51    3.56
  -7   7   4   70.34    3.21
  -7   7   4   72.25    4.18
  -7   7   3   30.55    2.14
  -7   7   3   31.23    2.29
  -7   7   3   29.29    2.31
  -7   7   3   27.56    2.59
  -7   7   3   30.24    2.30
  -7   7   2   59.51    3.01
  -7   7   2   56.38    3.05
  -7   7   2   56.53    3.15
  -7   7   2   56.92    3.66
  -7   7   2   65.55    3.42
  -7   7   2   60.81    3.28
  -7   7   1   28.50    2.09
  -7   7   1   27.54    2.23
  -7   7   1   25.28    2.45
  -7   7   1   29.14    2.35
  -7   7   1   27.54    2.18
  -7   7   0   67.69    3.83
  -7   7   0   66.98    3.36
  -7   7   0   69.04    3.63
  -7   7   0   62.60    3.19
  -7   7  -1   20.73    1.72
  -7   7  -1   21.28    2.20
  -7   7  -1   20.47    1.81
  -7   7  -1   20.73    1.82
  -7   7  -1   20.69    2.04
  -7   7  -2   29.37    2.39
  -7   7  -2   24.97    2.01
  -7   7  -2   26.05    1.91
  -7   7  -3   50.77    2.79
  -7   7  -3   47.28    2.48
  -7   7  -4   58.96    2.88
  -7   7  -4   55.33    2.82
  -7   7  -4   55.01    2.88
  -7   7  -4   58.80    3.01
  -7   7  -5   86.50    3.39
  -7   7  -5   88.55    3.39
  -7   7  -5   88.56    3.51
  -7   7  -6  222.54    5.78
  -7   7  -6  219.39    5.93
  -7   8  11    6.13    0.90
  -7   8  11    7.01    0.75
  -7   8  10    6.72    1.11
  -7   8  10    5.16    0.86
  -7   8   9   67.45    3.37
  -7   8   8    9.13    1.44
  -7   8   7   75.85    3.75
  -7   8   6   58.67    3.15
  -7   8   6   52.45    3.08
  -7   8   5   15.19    1.75
  -7   8   5   18.16    1.77
  -7   8   5   17.42    1.58
  -7   8   5   18.08    1.79
  -7   8   4   84.26    3.86
  -7   8   4   82.61    3.30
  -7   8   4   87.94    3.64
  -7   8   3   39.58    2.27
  -7   8   3   39.48    2.53
  -7   8   3   39.24    2.41
  -7   8   3   42.96    2.63
  -7   8   2  549.98   13.85
  -7   8   2  547.99   13.93
  -7   8   1  208.90    6.69
  -7   8   1  224.07    7.12
  -7   8   0   37.33    2.40
  -7   8   0   40.83    2.63
  -7   8  -1   51.55    2.66
  -7   8  -1   55.11    3.27
  -7   8  -1   50.89    2.94
  -7   8  -2  128.12    4.43
  -7   8  -2  130.37    5.08
  -7   8  -2  131.11    4.89
  -7   8  -3   80.73    3.48
  -7   8  -3   78.05    3.12
  -7   8  -4   16.95    1.35
  -7   8  -4   20.10    1.58
  -7   8  -5   39.95    1.90
  -7   8  -5   43.23    1.86
  -7   9  10   16.09    1.16
  -7   9  10   16.58    1.02
  -7   9   9    5.59    0.93
  -7   9   9    5.91    0.83
  -7   9   8   57.16    2.60
  -7   9   8   52.43    2.64
  -7   9   7   59.87    2.84
  -7   9   7   56.82    2.53
  -7   9   6   48.42    2.52
  -7   9   6   51.76    2.49
  -7   9   5  147.52    4.84
  -7   9   5  145.48    5.13
  -7   9   4   29.86    1.92
  -7   9   4   28.62    2.21
  -7   9   4   30.45    1.98
  -7   9   3    0.15    0.72
  -7   9   2   20.27    1.75
  -7   9   2   23.94    1.83
  -7   9   2   22.45    1.56
  -7   9   1    5.36    1.09
  -7   9   1    4.97    1.01
  -7   9   0  106.76    4.15
  -7   9   0  113.02    3.95
  -7   9   0  101.90    3.96
  -7   9  -1  102.66    3.96
  -7   9  -1  102.19    3.68
  -7   9  -2   70.44    3.03
  -7   9  -3  224.04    6.21
  -7   9  -3  218.59    6.13
  -7   9  -4   84.60    2.83
  -7   9  -4   76.74    2.80
  -7  10   7    4.36    0.80
  -7  10   6    1.49    0.60
  -7  10   5   42.94    2.08
  -7  10   4   69.53    2.83
  -7  10   3   25.20    1.66
  -7  10   3   26.04    1.88
  -7  10   2   31.82    1.87
  -7  10   1    7.24    1.00
  -7  10   0   16.20    1.29
  -7  10  -1    3.68    0.72
  -7  10  -2   30.84    1.69
  -7  10  -2   28.10    1.51
  -7  10  -3   56.96    2.03
  -7  11   5   12.61    0.99
  -7  11   4   33.38    1.53
  -7  11   3   39.48    1.72
  -7  11   2   20.30    1.35
  -7  11   1  117.14    3.54
  -8 -10   6   99.39    3.36
  -8 -10   5  113.09    3.71
  -8 -10   5   98.82    3.11
  -8 -10   4   27.53    1.70
  -8 -10   4   22.97    1.50
  -8 -10   3   62.99    2.70
  -8 -10   2   89.44    3.38
  -8 -10   1   24.13    1.62
   8 -10   0    1.31    0.74
   8 -10   1   24.74    1.38
  -8 -10  -1   22.66    1.25
   8  -9  -8   48.73    2.16
  -8  -9   7   14.24    1.44
   8  -9  -7   13.90    1.29
  -8  -9   6   84.65    3.54
   8  -9  -6   81.50    3.20
   8  -9  -6   82.51    3.49
  -8  -9   6   72.66    2.89
   8  -9  -5    0.38    0.68
  -8  -9   5    1.12    0.82
   8  -9  -5    1.95    1.10
  -8  -9   4    0.31    0.87
  -8  -9   4    1.38    0.92
   8  -9  -4    1.37    1.01
  -8  -9   3    2.03    0.98
  -8  -9   3    5.59    1.15
  -8  -9   2    0.43    0.94
  -8  -9   2    0.35    0.89
  -8  -9   1   62.23    3.21
   8  -9  -1   67.83    3.35
  -8  -9   1   62.62    3.22
  -8  -9   0    8.47    1.30
  -8  -9   0    8.45    1.30
   8  -9   1   26.63    1.89
  -8  -9  -1   23.50    1.69
  -8  -9  -1   24.91    1.88
   8  -9   2   82.56    2.99
  -8  -9  -2   79.69    3.18
  -8  -9  -3   30.57    1.63
  -8  -8  11   11.99    0.82
  -8  -8  10   94.82    3.22
   8  -8 -10  110.29    3.45
  -8  -8   9  184.82    5.40
   8  -8  -9  191.38    5.57
  -8  -8   8  115.08    4.26
  -8  -8   8  109.95    3.92
   8  -8  -7    9.28    1.48
  -8  -8   7    7.93    1.34
  -8  -8   7    8.49    1.14
  -8  -8   6  247.16    7.37
   8  -8  -6  255.57    8.12
  -8  -8   6  263.92    8.01
   8  -8  -5  338.56   10.11
  -8  -8   5  331.82    9.45
  -8  -8   4   34.37    2.54
   8  -8  -4   38.14    2.88
  -8  -8   4   35.73    2.61
  -8  -8   3  143.26    5.64
  -8  -8   3  141.12    5.40
  -8  -8   2  121.45    5.16
   8  -8  -2  120.69    5.23
  -8  -8   2  122.24    4.68
   8  -8  -1   -0.11    1.09
  -8  -8   0  106.56    4.62
  -8  -8   0  116.09    4.31
   8  -8   0  105.41    4.58
  -8  -8  -1   90.57    3.58
  -8  -8  -1   92.85    3.94
  -8  -8  -2   44.82    2.36
  -8  -8  -2   42.75    2.17
   8  -8   2   46.45    2.53
   8  -8   3   34.86    1.87
  -8  -8  -3   32.05    2.16
  -8  -8  -4   94.04    3.40
   8  -7 -11    7.25    0.90
   8  -7 -10  184.52    5.51
  -8  -7  10  177.51    5.61
   8  -7  -9   35.08    2.24
  -8  -7   9   38.25    2.37
   8  -7  -8    4.70    1.15
  -8  -7   8    4.59    1.04
  -8  -7   8    4.57    1.12
  -8  -7   8    6.61    1.31
  -8  -7   7  128.54    4.88
  -8  -7   7  129.92    4.63
  -8  -7   7  127.35    4.68
  -8  -7   7  125.77    5.14
  -8  -7   6  197.71    6.34
  -8  -7   6  188.95    6.47
  -8  -7   6  191.36    6.88
  -8  -7   5   20.60    2.06
  -8  -7   5   20.98    1.77
  -8  -7   4  115.25    4.26
  -8  -7   4  123.15    5.34
  -8  -7   4  119.82    5.18
  -8  -7   4  120.73    5.20
  -8  -7   3   25.71    2.49
   8  -7  -3   27.00    2.66
  -8  -7   3   26.45    2.40
  -8  -7   3   25.88    2.48
  -8  -7   3   29.99    2.46
  -8  -7   2   16.54    2.06
   8  -7  -2   14.05    2.07
  -8  -7   2   15.82    1.87
  -8  -7   2   17.20    2.16
  -8  -7   2   16.65    1.89
  -8  -7   1    3.98    1.46
   8  -7  -1    4.87    1.45
  -8  -7   1    7.67    1.40
  -8  -7   1    4.92    1.16
   8  -7   0  106.24    4.81
  -8  -7   0  118.27    5.05
  -8  -7   0  104.39    4.51
   8  -7   1   11.38    1.64
  -8  -7  -1   13.61    1.74
  -8  -7  -1   14.39    1.68
  -8  -7  -2  171.74    5.71
  -8  -7  -2  165.56    5.61
   8  -7   3  115.10    4.10
  -8  -7  -3  105.76    3.99
  -8  -7  -4    4.97    0.86
  -8  -6  12   27.58    1.59
  -8  -6  12   23.25    1.12
   8  -6 -11   10.10    1.16
  -8  -6  11   10.91    1.31
  -8  -6  10    6.32    1.11
  -8  -6  10    8.65    1.21
   8  -6 -10    6.46    1.12
  -8  -6   9  126.45    4.58
  -8  -6   9  126.44    4.59
   8  -6  -9  125.29    4.76
  -8  -6   8   15.74    1.87
   8  -6  -8   15.82    1.73
  -8  -6   8   14.32    1.80
  -8  -6   8   16.16    1.62
  -8  -6   8   12.60    1.49
  -8  -6   7  224.53    6.92
  -8  -6   7  225.94    7.47
  -8  -6   7  239.35    7.86
  -8  -6   7  235.69    7.32
  -8  -6   7  232.48    7.06
  -8  -6   6  485.59   12.74
  -8  -6   6  474.48   12.02
  -8  -6   6  485.77   13.33
  -8  -6   6  469.95   12.80
  -8  -6   5   13.91    1.64
  -8  -6   5   12.38    1.84
  -8  -6   5   15.30    2.03
  -8  -6   4  312.24    9.44
  -8  -6   4  305.34    9.60
  -8  -6   4  308.08    8.73
  -8  -6   4  302.01    9.58
  -8  -6   4  300.12    9.62
  -8  -6   3  622.38   16.40
  -8  -6   3  612.95   14.91
  -8  -6   3  603.88   16.36
  -8  -6   3  665.67   16.13
  -8  -6   3  615.24   15.58
  -8  -6   3  607.13   15.91
  -8  -6   2  393.93   11.58
  -8  -6   2  378.19    9.91
  -8  -6   2  405.03   11.26
  -8  -6   2  399.43   11.05
  -8  -6   2  384.22   10.77
  -8  -6   1   48.16    3.36
  -8  -6   1   49.22    2.39
  -8  -6   1   59.40    3.67
  -8  -6   1   47.78    3.14
   8  -6  -1   49.88    3.39
  -8  -6   1   48.13    2.85
  -8  -6   1   50.88    2.94
  -8  -6   0  182.44    6.84
  -8  -6   0  172.44    6.53
   8  -6   0  182.40    6.72
  -8  -6   0  190.16    7.08
  -8  -6   0  181.55    6.18
  -8  -6  -1  376.68   10.83
  -8  -6  -1  369.25   10.83
   8  -6   1  367.29   10.69
  -8  -6  -1  378.48   11.39
  -8  -6  -1  389.12   10.22
  -8  -6  -2   94.72    4.79
  -8  -6  -2   98.17    4.17
  -8  -6  -2  101.06    4.51
  -8  -6  -3    1.54    1.16
   8  -6   3    2.74    1.02
  -8  -6  -3    2.43    1.08
  -8  -6  -4   98.90    3.96
  -8  -6  -4   96.37    4.38
  -8  -6  -5   90.72    3.33
  -8  -6  -5   92.25    3.84
  -8  -6  -6   31.95    1.79
  -8  -5  13   28.81    1.50
  -8  -5  13   32.28    1.53
  -8  -5  12    0.49    0.51
  -8  -5  12    2.04    0.76
   8  -5 -11  123.11    4.25
  -8  -5  11  112.58    4.48
   8  -5 -10   40.38    2.43
  -8  -5  10   44.31    2.53
  -8  -5  10   43.02    2.48
  -8  -5  10   40.82    2.75
   8  -5  -9   38.26    2.54
  -8  -5   9   37.36    2.75
  -8  -5   9   41.91    2.52
  -8  -5   9   44.72    2.59
  -8  -5   8   20.88    1.82
  -8  -5   8   24.58    2.02
   8  -5  -8   20.81    1.99
  -8  -5   8   23.67    2.23
  -8  -5   8   18.64    1.75
  -8  -5   7   67.74    3.24
  -8  -5   7   68.62    3.22
  -8  -5   7   73.33    3.41
  -8  -5   7   72.13    3.93
  -8  -5   7   70.08    3.61
  -8  -5   7   72.43    3.81
  -8  -5   7   76.04    4.02
  -8  -5   6  176.04    5.75
  -8  -5   6  171.26    5.56
  -8  -5   6  186.52    5.90
  -8  -5   6  175.43    6.66
  -8  -5   6  179.78    6.44
  -8  -5   6  174.96    6.31
  -8  -5   6  174.87    6.86
  -8  -5   5  242.80    8.00
  -8  -5   5  227.04    7.32
  -8  -5   5  222.10    6.59
  -8  -5   5  240.93    7.95
  -8  -5   5  232.09    6.79
  -8  -5   5  231.49    6.88
  -8  -5   5  233.45    8.37
  -8  -5   4  527.03   15.18
  -8  -5   4  524.32   14.39
  -8  -5   4  544.39   14.47
  -8  -5   4  545.73   13.71
  -8  -5   4  524.43   13.12
  -8  -5   4  557.21   14.65
  -8  -5   4  556.41   14.05
  -8  -5   3  171.54    7.15
  -8  -5   3  171.40    5.50
  -8  -5   3  185.11    6.71
  -8  -5   3  167.00    6.29
  -8  -5   3  166.74    6.29
  -8  -5   3  178.09    6.69
  -8  -5   3  167.50    5.70
  -8  -5   2  236.24    7.00
  -8  -5   2  243.41    7.81
  -8  -5   2  257.31    8.42
  -8  -5   2  241.16    7.13
  -8  -5   2  261.18    8.23
  -8  -5   2  250.20    7.82
  -8  -5   1  292.84    8.16
  -8  -5   1  308.08    8.42
  -8  -5   1  317.10    8.96
  -8  -5   1  299.09    9.68
  -8  -5   1  317.53    9.63
  -8  -5   1  333.32    9.34
  -8  -5   1  331.48   10.01
  -8  -5   1  300.96    8.23
  -8  -5   1  317.33    8.37
  -8  -5   0  644.78   16.94
  -8  -5   0  683.47   16.13
  -8  -5   0  651.37   14.84
  -8  -5   0  622.28   14.94
  -8  -5   0  645.87   16.53
  -8  -5   0  624.30   16.53
   8  -5   0  594.96   16.21
  -8  -5  -1   11.60    1.24
  -8  -5  -1   10.77    1.50
  -8  -5  -1   12.65    1.83
  -8  -5  -1   11.70    1.92
  -8  -5  -1    9.56    1.59
   8  -5   1   10.33    1.66
  -8  -5  -2  249.04    8.59
   8  -5   2  243.81    7.63
  -8  -5  -2  233.56    8.12
  -8  -5  -2  245.54    7.59
[truncated: 127,954 more chars]
